# Supplementary material for: Heart inflammation and piscine orthoreovirus genotype-1 in Pacific Canada Atlantic salmon net-pen farms: 2016–2019
Source: BMC Vet Res. 2022 Aug 10;18:306. doi: 10.1186/s12917-022-03409-y (PMC9364591; doi:10.1186/s12917-022-03409-y)
Supplement: Supplementary file 1 — Additional file 1. Excel file of collected and generated data including sample event inventory, PRV-1 qPCR screening results, histopathological heart scoring, and comparative heart inflammation/PRV-1 assessments. [file 12917_2022_3409_MOESM1_ESM.xlsx]

## Sheet: Site sampling events (all)
Polinski et al 2022. Heart inflammation and piscine orthoreovirus genotype-1 in Pacific Canada Atlantic salmon net-pen farms: 2016-2019 Supplemental File 1
Sampling event catalog and summary information
														* = Presumed status based on indirect PRV-1 molecular screening of alternative sampling events
Sampling event ID	Producer	Region	Farm site	cohort	Seawater entry (m/d/y)	Sample date (m/d/y)	Days at sea	Histology screening	Histology samples	PRV fish screening	PRV samples	PRV Pos samples	Proportion Pos (%)	Population PRV status	Water/sediment screening	Water/sediment PRV status	SW transfer, source if known	Source PRV Pos/Neg	Transfer date	Days post transfer	Comments
1	Producer C	Discovery	Site 1	1	2015-04-15	2016-08-17	490	Yes	6	Yes	10	10	100	Pos
2	Producer B	Esperanza	Site 2	2	2015-09-09	2017-02-20	530			Yes	3	3	100	Pos							Fish from Site 2 and Site 41 earliest stocking Sept 9, 2015 moved to Site 3 on April 3 2016, fish also directly stocked into Site 3 starting April 4, 2016. Some of these fish moved to Site 4 July 19th 2016.
310	Producer B	Esperanza	Site 2	2	2015-09-09	2017-03-22	560	Yes	3		0			Pos*							Sampled for histo only
3	Producer B	Broughton	Site 3	2	2015-09-09	2017-03-28	566			Yes	5	5	100	Pos			Site 2, Site 41	Unsure	2016-04-03	359	Fish directly stocked into Site 3 from FW source starting 4/4/2016, after transfer from Site 41 region on 4/3/2016.
4	Producer B	Broughton	Site 4	2	2015-09-09	2017-03-28	566	Yes	5	Yes	5	5	100	Pos			Site 3	Unsure	2016-07-19	252	Not clear if fish from Site 2 and Site 41 socked into Site 3 were transferred to Site 4, or if fish that were directly stocked into Site 3 from freshwater were transferred to Site 4. Therefore the seawater entry date for this site could also be 4/4/2016.
313	Producer B	Broughton	Site 4	2	2015-09-09	2017-05-04	603	Yes	4		0			Pos*			Site 3	Unsure	2016-07-19	289	Sampled for histo only
314	Producer B	Broughton	Site 4	2	2015-09-09	2017-06-13	643	Yes	8		0			Pos*			Site 3	Unsure	2016-07-19	329	Sampled for histo only
5	Producer A	Broughton	Site 5	3	2015-10-21	2017-05-03	560			Yes	3	3	100	Pos	Water	Neg
6	Producer A	Clayoquot	Site 6	4	2015-12-21	2017-05-16	512			Yes	3	3	100	Pos	Water	Inc
8	Producer C	Central Coast	Site 7	4	2016-01-15	2017-10-24	648	Yes	6	Yes	3	0	0	Neg
9	Producer A	Broughton	Site 8	5	2016-01-28	2017-10-10	621			Yes	1	1	100	Pos	Water	Inc					Small sample size
10	Producer C	Broughton	Site 9	6	2016-03-15	2017-08-22	525	Yes	12	Yes	12	11	91.6667	Pos
11	Producer A	Clayoquot	Site 10	7	2016-03-17	2017-04-17	396			Yes	3	3	100	Pos
12	Producer A	Clayoquot	Site 10	7	2016-03-17	2017-05-16	425			Yes	6	6	100	Pos	Water	Neg
13	Producer A	Clayoquot	Site 10	7	2016-03-17	2017-08-02	503			Yes	3	3	100	Pos
14	Producer A	Clayoquot	Site 10	7	2016-03-17	2017-08-22	523			Yes	3	3	100	Pos
15	Producer A	Broughton	Site 11	8	2016-04-03	2017-04-27	389			Yes	6	6	100	Pos	Water	Neg
16	Producer A	Broughton	Site 11	8	2016-04-03	2017-05-25	417			Yes	3	3	100	Pos	Water	Neg
17	Producer A	Broughton	Site 11	8	2016-04-03	2017-09-21	536			Yes	3	3	100	Pos	Water	Inc
18	Producer A	Broughton	Site 11	8	2016-04-03	2017-11-10	586			Yes	3	3	100	Pos	Water	Pos
19	Producer A	Broughton	Site 12	9	2016-05-04	2017-02-21	293			Yes	6	6	100	Pos
20	Producer A	Broughton	Site 12	9	2016-05-04	2017-05-03	364	Yes	3	Yes	3	3	100	Pos	Water	Neg
21	Producer A	Broughton	Site 12	9	2016-05-04	2017-07-13	435	Yes	3	Yes	3	3	100	Pos
22	Producer A	Broughton	Site 12	9	2016-05-04	2017-10-13	527			Yes	3	3	100	Pos	Water	Neg
23	Producer A	Clayoquot	Site 13	10	2016-09-11	2017-02-23	165			Yes	6	0	0	Neg
24	Producer A	Clayoquot	Site 13	10	2016-09-11	2017-05-17	248			Yes	6	6	100	Pos	Water	Pos
25	Producer A	Clayoquot	Site 13	10	2016-09-11	2017-08-01	324			Yes	6	6	100	Pos
26	Producer A	Clayoquot	Site 13	10	2016-09-11	2017-08-21	344			Yes	3	3	100	Pos
27	Producer A	Clayoquot	Site 13	10	2016-09-11	2018-03-24	559	Yes	3	Yes	3	3	100	Pos
28	Producer A	Clayoquot	Site 13	10	2016-09-11	2018-05-21	617	Yes	3	Yes	3	3	100	Pos	Water	Neg
29	Producer B	Nootka	Site 14	11	2016-09-19	2017-08-09	324	Yes	5	Yes	5	5	100	Pos
319	Producer B	Nootka	Site 14	11	2016-09-19	2017-09-14	360	Yes	5		0			Pos*							Sampled for histo only
325	Producer B	Nootka	Site 14	11	2016-09-19	2017-10-24	400	Yes	5		0			Pos*							Sampled for histo only
329	Producer B	Nootka	Site 14	11	2016-09-19	2018-01-19	487	Yes	5		0			Pos*							Sampled for histo only
343	Producer B	Nootka	Site 14	11	2016-09-19	2018-04-20	578	Yes	5		0			Pos*							Sampled for histo only
30	Producer B	Nootka	Site 15	11	2016-10-22	2017-02-16	117	Yes	5	Yes	2	0	0	Neg							Small sample size
31	Producer B	Nootka	Site 15	11	2016-10-22	2017-08-09	291	Yes	5	Yes	5	3	60	Pos
318	Producer B	Nootka	Site 15	11	2016-10-22	2017-09-08	321	Yes	5		0			Pos*							Sampled for histo only
321	Producer B	Nootka	Site 15	11	2016-10-22	2017-10-04	347	Yes	5		0			Pos*							Sampled for histo only
330	Producer B	Nootka	Site 15	11	2016-10-22	2018-01-23	458	Yes	10		0			Pos*							Sampled for histo only
334	Producer B	Nootka	Site 15	11	2016-10-22	2018-03-14	508	Yes	5		0			Pos*							Sampled for histo only
342	Producer B	Nootka	Site 15	11	2016-10-22	2018-04-06	531	Yes	5		0			Pos*							Sampled for histo only
317	Producer B	Nootka	Site 16	11	2016-11-18	2017-08-03	258	Yes	6		0			Pos*							Sampled for histo only
32	Producer B	Nootka	Site 16	11	2016-11-18	2017-08-10	265	Yes	5	Yes	5	5	100	Pos
322	Producer B	Nootka	Site 16	11	2016-11-18	2017-10-11	327	Yes	5		0			Pos*							Sampled for histo only
328	Producer B	Nootka	Site 16	11	2016-11-18	2018-01-19	427	Yes	5		0			Pos*							Sampled for histo only
331	Producer B	Nootka	Site 16	11	2016-11-18	2018-01-24	432	Yes	4		0			Pos*							Sampled for histo only
335	Producer B	Nootka	Site 16	11	2016-11-18	2018-03-14	481	Yes	5		0			Pos*							Sampled for histo only
323	Producer B	Nootka	Site 17	11	2016-09-19	2017-10-12	388	Yes	5		0			Pos*			Site 14, Site 15, Site 16	Pos	2017-09-21	21	Sampled for histo only
33	Producer B	Nootka	Site 17	11	2016-09-19	2018-01-19	487	Yes	5	Yes	5	5	100	Pos			Site 14, Site 15, Site 16	Pos	2017-09-21	120	Entered at Site 15, Site 16 and Site 14. Pos at all 3 sites prior to transfers
344	Producer B	Nootka	Site 17	11	2016-09-19	2018-04-20	578	Yes	5		0			Pos*			Site 14, Site 15, Site 16	Pos	2017-09-21	211	Sampled for histo only
34	Producer B	Nootka	Site 18	12	2016-10-07	2017-02-16	132	Yes	4	Yes	2	0	0	Neg							Small sample size
35	Producer B	Nootka	Site 18	12	2016-10-07	2017-08-22	319	Yes	6	Yes	5	4	80	Pos
320	Producer B	Nootka	Site 18	12	2016-10-07	2017-10-04	362	Yes	5		0			Pos*							Sampled for histo only
332	Producer B	Nootka	Site 18	12	2016-10-07	2018-01-25	475	Yes	2		0			Pos*							Sampled for histo only
333	Producer B	Nootka	Site 18	12	2016-10-07	2018-03-02	511	Yes	1		0			Pos*							Sampled for histo only
36	Producer A	Clayoquot	Site 19	13	2016-10-17	2017-07-11	267			Yes	6	6	100	Pos	Water	Pos
388	Producer A	Clayoquot	Site 19	13	2016-10-17	2017-07-14	270							Pos*	Water	Neg					Water sample only
389	Producer A	Clayoquot	Site 19	13	2016-10-17	2017-07-29	285							Pos*	Water	Neg					Water sample only
37	Producer A	Clayoquot	Site 19	13	2016-10-17	2017-08-21	308			Yes	3	3	100	Pos	Water	Neg
390	Producer A	Clayoquot	Site 19	13	2016-10-17	2017-10-20	368							Pos*	Water	Neg					Water sample only
391	Producer A	Clayoquot	Site 19	13	2016-10-17	2017-11-20	399							Pos*	Water	Neg					Water sample only
392	Producer A	Clayoquot	Site 19	13	2016-10-17	2017-12-05	414							Pos*	Water	Inc					Water sample only
38	Producer A	Clayoquot	Site 19	13	2016-10-17	2017-12-18	427			Yes	3	3	100	Pos	Water	Pos
393	Producer A	Clayoquot	Site 19	13	2016-10-17	2018-01-22	462							Pos*	Water	Inc					Water sample only
39	Producer A	Clayoquot	Site 19	13	2016-10-17	2018-03-10	509	Yes	3	Yes	3	3	100	Pos	Water	Neg
394	Producer A	Clayoquot	Site 19	13	2016-10-17	2018-04-03	533							Pos*	Water	Neg					Water sample only
40	Producer A	Clayoquot	Site 20	14	2016-10-17	2017-05-17	212			Yes	3	3	100	Pos	Water	Pos
41	Producer A	Clayoquot	Site 20	14	2016-10-17	2017-08-01	288			Yes	6	6	100	Pos
42	Producer A	Clayoquot	Site 20	14	2016-10-17	2017-08-09	296			Yes	5	4	80	Pos
43	Producer A	Clayoquot	Site 20	14	2016-10-17	2017-08-20	307			Yes	3	3	100	Pos
44	Producer A	Clayoquot	Site 20	14	2016-10-17	2017-08-21	308			Yes	3	3	100	Pos
45	Producer A	Clayoquot	Site 20	14	2016-10-17	2017-10-02	350			Yes	3	3	100	Pos
46	Producer A	Clayoquot	Site 20	14	2016-10-17	2018-03-11	510	Yes	3	Yes	3	3	100	Pos
47	Producer A	Clayoquot	Site 20	14	2016-10-17	2018-04-24	554	Yes	3	Yes	3	3	100	Pos	Water	Neg
48	Producer A	Clayoquot	Site 21	15	2016-11-01	2017-04-17	167			Yes	6	0	0	Neg
413	Producer A	Clayoquot	Site 21	15	2016-11-01	2017-07-01	242							Pos*	Water	Neg					Water sample only
414	Producer A	Clayoquot	Site 21	15	2016-11-01	2017-07-10	251							Pos*	Water	Pos					Water sample only
49	Producer A	Clayoquot	Site 21	15	2016-11-01	2017-07-18	259			Yes	6	6	100	Pos
415	Producer A	Clayoquot	Site 21	15	2016-11-01	2017-08-05	277							Pos*	Water	Pos					Water sample only
416	Producer A	Clayoquot	Site 21	15	2016-11-01	2017-08-19	291							Pos*	Water	Neg					Water sample only
417	Producer A	Clayoquot	Site 21	15	2016-11-01	2017-09-05	308							Pos*	Water	Inc					Water sample only
418	Producer A	Clayoquot	Site 21	15	2016-11-01	2017-09-13	316							Pos*	Water	Pos					Water sample only
50	Producer A	Clayoquot	Site 21	15	2016-11-01	2017-10-03	336			Yes	3	3	100	Pos
419	Producer A	Clayoquot	Site 21	15	2016-11-01	2017-10-21	354							Pos*	Water	Neg					Water sample only
420	Producer A	Clayoquot	Site 21	15	2016-11-01	2017-11-06	370							Pos*	Water	Neg					Water sample only
421	Producer A	Clayoquot	Site 21	15	2016-11-01	2017-11-19	383							Pos*	Water	Neg					Water sample only
422	Producer A	Clayoquot	Site 21	15	2016-11-01	2018-02-11	467							Pos*	Water	Inc					Water sample only
51	Producer A	Clayoquot	Site 21	15	2016-11-01	2018-03-26	510	Yes	3	Yes	3	3	100	Pos
52	Producer A	Clayoquot	Site 21	15	2016-11-01	2018-05-22	567	Yes	3	Yes	3	3	100	Pos	Water	Neg
423	Producer A	Clayoquot	Site 21	15	2016-11-01	2018-06-05	581							Pos*	Water	Neg					Water sample only
424	Producer A	Clayoquot	Site 21	15	2016-11-01	2018-07-13	619							Pos*	Water	Neg					Water sample only
53	Producer A	Clayoquot	Site 21	15	2016-11-01	2018-07-15	621	Yes	3	Yes	3	3	100	Pos	Water	Neg
54	Producer A	Clayoquot	Site 22	16	2016-11-22	2017-02-22	92			Yes	6	0	0	Neg
55	Producer A	Clayoquot	Site 22	16	2016-11-22	2017-04-17	146			Yes	6	0	0	Neg
56	Producer A	Clayoquot	Site 22	16	2016-11-22	2017-07-18	238			Yes	6	6	100	Pos
57	Producer A	Clayoquot	Site 22	16	2016-11-22	2018-03-23	486	Yes	3	Yes	3	3	100	Pos
58	Producer A	Clayoquot	Site 22	16	2016-11-22	2018-05-08	532	Yes	3	Yes	3	3	100	Pos	Water	Neg
309	Producer B	Sunshine Coast	Site 23	17	2017-01-13	2017-03-04	50	Yes	5		0			Neg*							Sampled for histo only
59	Producer B	Sunshine Coast	Site 23	17	2017-01-13	2017-03-09	55	Yes	11	Yes	5	0	0	Neg
311	Producer B	Sunshine Coast	Site 23	17	2017-01-13	2017-05-01	108	Yes	10		0			Neg*							Sampled for histo only
315	Producer B	Sunshine Coast	Site 23	17	2017-01-13	2017-06-22	160	Yes	5		0			Neg*							Sampled for histo only
60	Producer B	Sunshine Coast	Site 23	17	2017-01-13	2017-08-02	201	Yes	5	Yes	5	0	0	Neg
61	Producer B	Discovery	Site 24	17	2017-01-13	8/29/2017	228	Yes	5	Yes	5	5	100	Pos			Site 23	Neg	2017-05-08	113	Neg at Site 23 before and after transfer to Site 24 (for sample dates 3/9/2017 and 8/2/2017).
62	Producer B	Discovery	Site 24	17	2017-01-13	2017-10-31	291	Yes	5	Yes	5	5	100	Pos			Site 23	Neg	2017-05-08	176	Neg at Site 23 before and after transfer to Site 24 (for sample dates 3/9/2017 and 8/2/2017).
63	Producer B	Discovery	Site 24	17	2017-01-13	2018-02-05	388	Yes	5	Yes	5	5	100	Pos			Site 23	Neg	2017-05-08	273	Neg at Site 23 before and after transfer to Site 24 (for sample dates 3/9/2017 and 8/2/2017).
341	Producer B	Discovery	Site 24	17	2017-01-13	2018-03-27	438	Yes	4		0			Pos*			Site 23	Neg	2017-05-08	323	Sampled for histo only
347	Producer B	Discovery	Site 24	17	2017-01-13	2018-05-22	494	Yes	5		0			Pos*			Site 23	Neg	2017-05-08	379	Sampled for histo only
358	Producer B	Discovery	Site 24	17	2017-01-13	2018-08-21	585	Yes	5		0			Pos*			Site 23	Neg	2017-05-08	470	Sampled for histo only
366	Producer B	Discovery	Site 24	17	2017-01-13	2018-11-27	683	Yes	5		0			Pos*			Site 23	Neg	2017-05-08	568	Sampled for histo only
64	Producer B	Sunshine Coast	Site 25	17	2017-01-13	2017-11-23	314	Yes	5	Yes	4	4	100	Pos			Site 23	Unsure	2017-10-09	45	Site 23 may have become Pos between August and October
336	Producer B	Sunshine Coast	Site 25	17	2017-01-13	2018-03-21	432	Yes	5		0			Pos*			Site 23	Unsure	2017-05-08	317	Sampled for histo only
349	Producer B	Sunshine Coast	Site 25	17	2017-01-13	2018-05-30	502	Yes	5		0			Pos*			Site 23	Unsure	2017-05-08	387	Sampled for histo only
353	Producer B	Sunshine Coast	Site 25	17	2017-01-13	2018-06-27	530	Yes	5		0			Pos*			Site 23	Unsure	2017-05-08	415	Sampled for histo only
362	Producer B	Sunshine Coast	Site 25	17	2017-01-13	2018-09-18	613	Yes	5		0			Pos*			Site 23	Unsure	2017-05-08	498	Sampled for histo only
65	Producer B	Sunshine Coast	Site 26	17	2017-01-13	2017-11-23	314	Yes	5	Yes	5	5	100	Pos			Site 23	Unsure	2017-10-31	23	Site 23 may have become Pos between August and October
326	Producer B	Sunshine Coast	Site 26	17	2017-01-13	2018-01-12	364	Yes	2		0			Pos*			Site 23	Unsure	2017-05-08	249	Sampled for histo only
337	Producer B	Sunshine Coast	Site 26	17	2017-01-13	2018-03-21	432	Yes	5		0			Pos*			Site 23	Unsure	2017-05-08	317	Sampled for histo only
350	Producer B	Sunshine Coast	Site 26	17	2017-01-13	2018-05-30	502	Yes	5		0			Pos*			Site 23	Unsure	2017-05-08	387	Sampled for histo only
363	Producer B	Sunshine Coast	Site 26	17	2017-01-13	2018-09-18	613	Yes	5		0			Pos*			Site 23	Unsure	2017-05-08	498	Sampled for histo only
66	Producer B	Sunshine Coast	Site 27	17	2017-06-05	2017-11-23	171	Yes	5	Yes	5	5	100	Pos			Site 23	Unsure	2017-11-03	20	Fish came from second stocking of Site 23 (6/5/2017 group); Site 23 may have become Pos between August and October
327	Producer B	Sunshine Coast	Site 27	17	2017-06-05	2018-01-12	221	Yes	2		0			Pos*			Site 23	Unsure	2017-05-08	249	Sampled for histo only
338	Producer B	Sunshine Coast	Site 27	17	2017-06-05	2018-03-21	289	Yes	5		0			Pos*			Site 23	Unsure	2017-05-08	317	Sampled for histo only
351	Producer B	Sunshine Coast	Site 27	17	2017-06-05	2018-05-30	359	Yes	5		0			Pos*			Site 23	Unsure	2017-05-08	387	Sampled for histo only
364	Producer B	Sunshine Coast	Site 27	17	2017-06-05	2018-09-18	470	Yes	5		0			Pos*			Site 23	Unsure	2017-05-08	498	Sampled for histo only
67	Producer C	Discovery	Site 1	18	2017-01-15	2018-05-15	485			Yes	20	8	40	Pos			Site 42 and Site 63	Unsure	Unsure	Unsure
68	Producer A	Broughton	Site 28	19	2017-02-16	2017-03-09	21			Yes	6	0	0	Neg
69	Producer A	Broughton	Site 28	19	2017-02-16	2017-05-03	76			Yes	6	0	0	Neg	Water	Neg
70	Producer A	Broughton	Site 28	19	2017-02-16	2017-05-24	97			Yes	6	0	0	Neg	Water	Neg
71	Producer A	Discovery	Site 29	19	2017-02-16	2017-06-30	134			Yes	6	0	0	Neg	Water	Neg	Site 28	Neg	2017-06-22	8	Neg in Site 28 one month before transfer, and Neg on first sample at Site 29
72	Producer A	Discovery	Site 29	19	2017-02-16	2017-07-21	155			Yes	6	3	50	Pos	Water	Inc	Site 28	Neg	2017-06-22	29	Neg in Site 28 one month before transfer, and Neg on first sample at Site 29
73	Producer A	Discovery	Site 29	19	2017-02-16	2017-08-04	169			Yes	6	4	66.6667	Pos			Site 28	Neg	2017-06-22	43	Neg in Site 28 one month before transfer, and Neg on first sample at Site 29
74	Producer A	Discovery	Site 29	19	2017-02-16	2017-10-27	253			Yes	3	3	100	Pos	Water	Neg	Site 28	Neg	2017-06-22	127	Neg in Site 28 one month before transfer, and Neg on first sample at Site 29
75	Producer A	Discovery	Site 29	19	2017-02-16	2018-04-24	432			Yes	6	6	100	Pos			Site 28	Neg	2017-06-22	306	Neg in Site 28 one month before transfer, and Neg on first sample at Site 29
76	Producer A	Discovery	Site 29	19	2017-02-16	2018-07-10	509			Yes	10	10	100	Pos			Site 28	Neg	2017-06-22	383	Neg in Site 28 one month before transfer, and Neg on first sample at Site 29
77	Producer A	Discovery	Site 29	19	2017-02-16	2018-07-13	512			Yes	4	4	100	Pos			Site 28	Neg	2017-06-22	386	Neg in Site 28 one month before transfer, and Neg on first sample at Site 29
78	Producer A	Discovery	Site 29	19	2017-02-16	2018-10-05	596	Yes	3	Yes	3	3	100	Pos	Water	Inc	Site 28	Neg	2017-06-22	470	Neg in Site 28 one month before transfer, and Neg on first sample at Site 29
427	Producer A	Discovery	Site 29		Fallow	2019-04-09									Sediment	Pos					Sediment samples collected below site while fallowed of fish
79	Producer A	Broughton	Site 8	20	2017-02-18	2017-05-02	73			Yes	6	0	0	Neg	Water	Neg
80	Producer A	Broughton	Site 8	20	2017-02-18	2017-06-07	109			Yes	6	0	0	Neg	Water	Neg
81	Producer A	Broughton	Site 8	20	2017-02-18	2017-08-04	167			Yes	3	3	100	Pos	Water	Inc
82	Producer A	Broughton	Site 8	20	2017-02-18	2017-09-19	213			Yes	3	3	100	Pos
83	Producer A	Broughton	Site 8	20	2017-02-18	2017-09-21	215			Yes	3	3	100	Pos	Water	Neg
84	Producer A	Broughton	Site 30	21	2017-03-03	2017-03-08	5			Yes	6	0	0	Neg
85	Producer A	Broughton	Site 30	21	2017-03-03	2017-04-27	55			Yes	6	0	0	Neg	Water	Neg
86	Producer A	Broughton	Site 30	21	2017-03-03	2017-05-24	82			Yes	6	0	0	Neg	Water	Neg
87	Producer A	Discovery	Site 31	21	2017-03-03	2017-06-30	119			Yes	6	4	66.6667	Pos	Water	Inc	Site 30	Unsure	2017-06-18	12	Neg in Site 30 one month before transfer but Pos 12 day after transfer event
88	Producer A	Discovery	Site 31	21	2017-03-03	2017-07-21	140			Yes	6	6	100	Pos	Water	Inc	Site 30	Unsure	2017-06-18	33	Neg in Site 30 one month before transfer but Pos 12 day after transfer event
89	Producer A	Discovery	Site 31	21	2017-03-03	2017-08-04	154			Yes	6	6	100	Pos			Site 30	Unsure	2017-06-18	47	Neg in Site 30 one month before transfer but Pos 12 day after transfer event
90	Producer A	Discovery	Site 31	21	2017-03-03	2017-10-27	238			Yes	3	3	100	Pos	Water	Neg	Site 30	Unsure	2017-06-18	131	Neg in Site 30 one month before transfer but Pos 12 day after transfer event
91	Producer A	Discovery	Site 31	21	2017-03-03	2018-04-24	417			Yes	6	6	100	Pos			Site 30	Unsure	2017-06-18	310	Neg in Site 30 one month before transfer but Pos 12 day after transfer event
92	Producer A	Discovery	Site 31	21	2017-03-03	2018-07-09	493			Yes	6	6	100	Pos			Site 30	Unsure	2017-06-18	386	Neg in Site 30 one month before transfer but Pos 12 day after transfer event
93	Producer A	Discovery	Site 31	21	2017-03-03	2018-10-03	579	Yes	3	Yes	3	3	100	Pos	Water	Neg	Site 30	Unsure	2017-06-18	472	Neg in Site 30 one month before transfer but Pos 12 day after transfer event
94	Producer A	Clayoquot	Site 32	22	2017-03-13	2017-04-17	35			Yes	5	0	0	Neg
95	Producer A	Clayoquot	Site 32	22	2017-03-13	2017-05-19	67			Yes	6	0	0	Neg	Water	Neg
96	Producer A	Clayoquot	Site 32	22	2017-03-13	2017-06-26	105	Yes	2	Yes	9	0	0	Neg	Water	Neg
97	Producer A	Clayoquot	Site 32	22	2017-03-13	2017-07-22	131			Yes	3	0	0	Neg
98	Producer A	Clayoquot	Site 32	22	2017-03-13	2017-08-22	162			Yes	3	0	0	Neg
99	Producer A	Clayoquot	Site 32	22	2017-03-13	2018-01-09	302			Yes	6	6	100	Pos
100	Producer A	Clayoquot	Site 32	22	2017-03-13	2018-04-01	384	Yes	3	Yes	3	3	100	Pos	Water	Neg
101	Producer A	Clayoquot	Site 32	22	2017-03-13	2018-05-22	435			Yes	3	3	100	Pos	Water	Neg
404	Producer A	Clayoquot	Site 32	22	2017-03-13	2018-10-03	569							Pos*	Water	Neg					Water sample only
312	Producer B	Sunshine Coast	Site 33	23	2017-03-20	2017-05-01	42	Yes	5		0			Neg*							Sampled for histo only
316	Producer B	Sunshine Coast	Site 33	23	2017-03-20	2017-06-22	94	Yes	5		0			Neg*							Sampled for histo only
102	Producer B	Sunshine Coast	Site 33	23	2017-03-20	2017-08-02	135	Yes	5	Yes	5	0	0	Neg
103	Producer B	Sunshine Coast	Site 33	23	2017-03-20	2017-11-10	235	Yes	4	Yes	3	3	100	Pos
339	Producer B	Sunshine Coast	Site 33	23	2017-03-20	2018-03-22	367	Yes	2		0			Pos*							Sampled for histo only
345	Producer B	Sunshine Coast	Site 33	23	2017-03-20	2018-04-26	402	Yes	5		0			Pos*							Sampled for histo only
352	Producer B	Sunshine Coast	Site 33	23	2017-03-20	2018-06-05	442	Yes	4		0			Pos*							Sampled for histo only
356	Producer B	Sunshine Coast	Site 33	23	2017-03-20	2018-08-08	506	Yes	5		0			Pos*							Sampled for histo only
104	Producer A	Clayoquot	Site 34	24	2017-04-03	2017-04-18	15			Yes	6	0	0	Neg
105	Producer A	Clayoquot	Site 34	24	2017-04-03	2017-05-21	48			Yes	6	0	0	Neg	Water	Neg
106	Producer A	Clayoquot	Site 34	24	2017-04-03	2017-06-26	84	Yes	3	Yes	9	0	0	Neg	Water	Neg
107	Producer A	Clayoquot	Site 34	24	2017-04-03	2017-07-19	107			Yes	3	0	0	Neg
108	Producer A	Clayoquot	Site 34	24	2017-04-03	2017-07-23	111			Yes	3	0	0	Neg
109	Producer A	Clayoquot	Site 34	24	2017-04-03	2017-08-15	134			Yes	5	0	0	Neg
110	Producer A	Clayoquot	Site 34	24	2017-04-03	2017-08-21	140			Yes	3	0	0	Neg
111	Producer A	Clayoquot	Site 34	24	2017-04-03	2017-12-21	262			Yes	3	3	100	Pos	Water	Neg
112	Producer A	Clayoquot	Site 34	24	2017-04-03	2018-03-27	358	Yes	3	Yes	6	6	100	Pos
113	Producer A	Clayoquot	Site 34	24	2017-04-03	2018-05-07	399	Yes	3	Yes	3	3	100	Pos	Water	Neg
114	Producer A	Clayoquot	Site 34	24	2017-04-03	2018-07-18	471	Yes	3	Yes	3	3	100	Pos
115	Producer C	Central Coast	Site 35	25	2017-04-15	2018-07-11	452	Yes	3	Yes	10	0	0	Neg							Sampled at 452 days with atypical negative PRV test result. No endogenous controls run at time of analysis.
116	Producer C	Queen Charlotte Strait	Site 36	26	2017-04-15	2018-08-21	493	Yes	8	Yes	8	8	100	Pos
117	Producer C	Broughton	Site 37	27	2017-05-15	2017-07-18	64			Yes	10	0	0	Neg
118	Producer C	Broughton	Site 37	27	2017-05-15	2017-11-14	183			Yes	13	2	15.3846	Pos
119	Producer C	Broughton	Site 37	27	2017-05-15	2017-11-22	191			Yes	10	1	10	Pos
120	Producer C	Broughton	Site 37	27	2017-05-15	2017-12-06	205			Yes	10	6	60	Pos
121	Producer C	Broughton	Site 38	27	2017-05-15	2018-08-22	464	Yes	6	Yes	6	0	0	Neg			Site 37	Pos	2017-12-15	250	Pos in Site 37 on 12/6/2017 around time of transfer.
122	Producer A	Claoyquot	Site 39	28	2017-09-25	2017-12-20	86	Yes	6	Yes	6	0	0	Neg
123	Producer A	Claoyquot	Site 39	28	2017-09-25	2018-01-13	110			Yes	3	0	0	Neg	Water	Neg
124	Producer A	Claoyquot	Site 39	28	2017-09-25	2018-02-25	153			Yes	3	0	0	Neg	Water	Neg
125	Producer A	Claoyquot	Site 39	28	2017-09-25	2018-03-18	174			Yes	3	0	0	Neg
126	Producer A	Claoyquot	Site 39	28	2017-09-25	2018-04-11	198			Yes	6	5	83.3333	Pos	Water	Neg
127	Producer A	Claoyquot	Site 39	28	2017-09-25	2018-09-04	344			Yes	6	6	100	Pos	Water	Inc
128	Producer A	Claoyquot	Site 39	28	2017-09-25	2018-10-07	377	Yes	3	Yes	6	6	100	Pos	Water	Pos
129	Producer A	Claoyquot	Site 39	28	2017-09-25	2019-02-10	503			Yes	3	3	100	Pos	Water	Pos
324	Producer B	Esperanza inlet	Site 40	29	2017-10-04	2017-10-23	19	Yes	5		0			Neg*							Sampled for histo only
130	Producer B	Esperanza inlet	Site 40	29	2017-10-04	2018-02-09	128	Yes	5	Yes	5	0	0	Neg
131	Producer B	Esperanza inlet	Site 40	29	2017-10-04	2018-05-11	219			Yes	5	1	20	Pos
348	Producer B	Esperanza inlet	Site 40	29	2017-10-04	2018-05-23	231	Yes	5		0			Pos*							Sampled for histo only
354	Producer B	Esperanza inlet	Site 40	29	2017-10-04	2018-07-19	288	Yes	2		0			Pos*							Sampled for histo only
360	Producer B	Esperanza inlet	Site 40	29	2017-10-04	2018-08-29	329	Yes	5		0			Pos*							Sampled for histo only
367	Producer B	Esperanza inlet	Site 40	29	2017-10-04	2018-11-30	422	Yes	3		0			Pos*							Sampled for histo only
368	Producer B	Esperanza inlet	Site 40	29	2017-10-04	2019-01-11	464	Yes	5		0			Pos*							Sampled for histo only
374	Producer B	Esperanza inlet	Site 40	29	2017-10-04	2019-05-31	604	Yes	4		0			Pos*							Sampled for histo only
355	Producer B	Esperanza inlet	Site 41	29	2017-10-04	2018-07-19	288	Yes	3		0			Pos*			Site 40	Pos	2018-05-13	67	Sampled for histo only
132	Producer B	Esperanza inlet	Site 41	29	2017-10-04	2018-07-31	300			Yes	5	5	100	Pos			Site 40	Pos	2018-05-13	79	Pos in Site 40 before transfer
357	Producer B	Esperanza inlet	Site 41	29	2017-10-04	2018-08-14	314	Yes	5		0			Pos*			Site 40	Pos	2018-05-13	93	Sampled for histo only
361	Producer B	Esperanza inlet	Site 41	29	2017-10-04	2018-08-29	329	Yes	5		0			Pos*			Site 40	Pos	2018-05-13	108	Sampled for histo only
369	Producer B	Esperanza inlet	Site 41	29	2017-10-04	2018-11-30	422	Yes	4		0			Pos*			Site 40	Pos	2018-05-13	201	Sampled for histo only
375	Producer B	Esperanza inlet	Site 41	29	2017-10-04	2019-05-31	604	Yes	5		0			Pos*			Site 40	Pos	2018-05-13	383	Sampled for histo only
133	Producer C	Broughton	Site 42	30	2017-10-15	2017-10-17	2	Yes	10	Yes	10	0	0	Neg
134	Producer C	Broughton	Site 42	30	2017-10-15	2017-11-03	19			Yes	6	0	0	Neg
135	Producer C	Broughton	Site 42	30	2017-10-15	2017-11-16	32	Yes	5	Yes	10	0	0	Neg
136	Producer C	Broughton	Site 42	30	2017-10-15	2017-12-21	67	Yes	5	Yes	10	0	0	Neg
137	Producer C	Broughton	Site 42	30	2017-10-15	2018-01-29	106			Yes	5	0	0	Neg
138	Producer C	Broughton	Site 42	30	2017-10-15	2018-02-14	122	Yes	4	Yes	5	0	0	Neg
139	Producer C	Broughton	Site 42	30	2017-10-15	2018-02-27	135			Yes	10	0	0	Neg
140	Producer C	Broughton	Site 42	30	2017-10-15	2018-05-24	221			Yes	10	0	0	Neg
141	Producer C	Broughton	Site 42	30	2017-10-15	2018-07-12	270	Yes	1	Yes	11	9	81.8182	Pos
142	Producer C	Broughton	Site 42	30	2017-10-15	2018-08-14	303			Yes	5	5	100	Pos
143	Producer C	Broughton	Site 42	30	2017-10-15	2018-10-10	360	Yes	3	Yes	20	20	100	Pos
144	Producer C	Broughton	Site 42	30	2017-10-15	2018-11-15	396	Yes	2	Yes	10	10	100	Pos
145	Producer C	Broughton	Site 42	30	2017-10-15	2019-03-18	519			Yes	10	10	100	Pos
146	Producer C	Broughton	Site 42	30	2017-10-15	2019-05-01	563			Yes	10	10	100	Pos
147	Producer C	Broughton	Site 43	30	2017-10-15	2018-04-30	197			Yes	30	4	13.3333	Pos			Site 42	Neg	2018-01-15	105	Fish moved from Site 42 to Site 43 Jan. 2018. Fish were negative when transferred. Site also received fish from a freshwater hatchery which were pos on 12/8/2017 and 12/18/2017 prior to transfer according to Producer. Days at sea and days at site are calculated for the Site 42 group, not the hatchery fish directly stocked in December 2017.
148	Producer C	Discovery	Site 44	30	2017-10-15	2019-01-30	472	Yes	1	Yes	20	19	95	Pos			Site 43	Pos	2018-06-15	229	Pos in Site 43 before transfer
149	Producer A	Clayoquot	Site 45	31	2017-10-21	2018-01-12	83			Yes	3	0	0	Neg	Water	Neg
150	Producer A	Clayoquot	Site 45	31	2017-10-21	2018-01-19	90			Yes	5	0	0	Neg
151	Producer A	Clayoquot	Site 45	31	2017-10-21	2018-02-02	104			Yes	5	0	0	Neg
152	Producer A	Clayoquot	Site 45	31	2017-10-21	2018-02-03	105			Yes	3	0	0	Neg
153	Producer A	Clayoquot	Site 45	31	2017-10-21	2018-02-20	122			Yes	5	0	0	Neg
154	Producer A	Clayoquot	Site 45	31	2017-10-21	2018-03-03	133			Yes	8	0	0	Neg
155	Producer A	Clayoquot	Site 45	31	2017-10-21	2018-03-20	150			Yes	5	0	0	Neg
156	Producer A	Clayoquot	Site 45	31	2017-10-21	2018-06-23	245			Yes	6	6	100	Pos	Water	Pos
157	Producer A	Clayoquot	Site 45	31	2017-10-21	2018-09-02	316	Yes	3	Yes	6	6	100	Pos	Water	Neg
158	Producer A	Clayoquot	Site 45	31	2017-10-21	2018-10-23	367	Yes	3	Yes	3	3	100	Pos	Water	Neg
159	Producer A	Clayoquot	Site 45	31	2017-10-21	2018-11-03	378			Yes	3	3	100	Pos	Water	Neg
160	Producer A	Clayoquot	Site 45	31	2017-10-21	2019-01-21	457			Yes	3	3	100	Pos	Water	Pos
161	Producer A	Discovery	Site 46	32	2017-10-24	2017-11-24	31			Yes	3	0	0	Neg
162	Producer A	Discovery	Site 46	32	2017-10-24	2017-12-06	43			Yes	6	0	0	Neg
163	Producer A	Discovery	Site 46	32	2017-10-24	2017-12-19	56			Yes	3	0	0	Neg
164	Producer A	Discovery	Site 46	32	2017-10-24	2018-01-03	71			Yes	3	0	0	Neg
165	Producer A	Discovery	Site 46	32	2017-10-24	2018-01-18	86			Yes	5	0	0	Neg
166	Producer A	Discovery	Site 46	32	2017-10-24	2018-02-14	113			Yes	5	0	0	Neg
167	Producer A	Discovery	Site 46	32	2017-10-24	2018-02-28	127			Yes	5	0	0	Neg
168	Producer A	Discovery	Site 46	32	2017-10-24	2018-03-14	141			Yes	5	0	0	Neg
169	Producer A	Discovery	Site 46	32	2017-10-24	2018-03-28	155	Yes	3	Yes	6	0	0	Neg	Water	Neg
170	Producer A	Discovery	Site 46	32	2017-10-24	2018-05-04	192			Yes	7	1	14.2857	Pos	Water	Neg
171	Producer A	Discovery	Site 46	32	2017-10-24	2018-05-18	206	Yes	3	Yes	5	1	20	Pos
172	Producer A	Discovery	Site 46	32	2017-10-24	2018-06-08	227			Yes	6	2	33.3333	Pos
405	Producer A	Discovery	Site 46	32	2017-10-24	2018-06-21	240								Water	Neg					Water sample only
173	Producer A	Discovery	Site 46	32	2017-10-24	2018-07-06	255			Yes	6	6	100	Pos	Water	Neg
406	Producer A	Discovery	Site 46	32	2017-10-24	2018-07-13	262								Water	Neg					Water sample only
407	Producer A	Discovery	Site 46	32	2017-10-24	2018-08-03	283								Water	Neg					Water sample only
174	Producer A	Discovery	Site 46	32	2017-10-24	2018-08-21	301			Yes	5	5	100	Pos	Water	Neg
408	Producer A	Discovery	Site 46	32	2017-10-24	2018-09-28	339								Water	Neg					Water sample only
175	Producer A	Discovery	Site 46	32	2017-10-24	2018-10-04	345	Yes	3	Yes	21	21	100	Pos	Water	Pos
176	Producer A	Discovery	Site 46	32	2017-10-24	2018-10-12	353			Yes	4	4	100	Pos	Water	Neg
177	Producer A	Discovery	Site 46	32	2017-10-24	2018-10-26	367			Yes	6	6	100	Pos	Water	Neg
178	Producer A	Discovery	Site 46	32	2017-10-24	2018-11-07	379			Yes	15	15	100	Pos	Water	Neg
179	Producer A	Discovery	Site 46	32	2017-10-24	2018-11-27	399			Yes	3	3	100	Pos	Water	Neg
180	Producer A	Discovery	Site 46	32	2017-10-24	2018-12-14	416			Yes	5	5	100	Pos	Water	Neg
181	Producer A	Discovery	Site 46	32	2017-10-24	2018-12-28	430			Yes	3	3	100	Pos	Water	Neg
182	Producer A	Discovery	Site 46	32	2017-10-24	2019-01-11	444			Yes	5	5	100	Pos	Water	Neg
183	Producer A	Discovery	Site 46	33	2017-10-24	2019-01-25	458			Yes	4	4	100	Pos	Water	Neg
409	Producer A	Discovery	Site 46	33	2017-10-24	2019-02-26	490								Water	Neg					Water sample only
410	Producer A	Discovery	Site 46	33	2017-10-24	2019-03-08	500								Water	Neg					Water sample only
411	Producer A	Discovery	Site 46	33	2017-10-24	2019-03-22	514								Water	Neg					Water sample only
184	Producer C	Queen Charlotte Strait	Site 47	34	2017-11-15	2017-11-15	0			Yes	20	0	0	Neg
185	Producer C	Queen Charlotte Strait	Site 47	34	2017-11-15	2017-12-12	27			Yes	11	0	0	Neg
186	Producer C	Queen Charlotte Strait	Site 47	34	2017-11-15	2018-02-21	98	Yes	2	Yes	4	0	0	Neg
187	Producer C	Queen Charlotte Strait	Site 47	34	2017-11-15	2018-04-04	140	Yes	15	Yes	175	7	4	Pos
188	Producer C	Queen Charlotte Strait	Site 47	34	2017-11-15	2018-05-03	169			Yes	30	11	36.6667	Pos
189	Producer C	Discovery	Site 48	34	2017-11-15	2019-01-30	441			Yes	10	10	100	Pos			Site 47	Pos	2018-05-15	260	Site 47 Pos in April and May, before transfer occurred.
190	Producer C	Central Coast	Site 49	35	2017-11-15	2018-04-11	147			Yes	7	0	0	Neg
191	Producer C	Central Coast	Site 49	35	2017-11-15	2018-07-10	237			Yes	15	0	0	Neg
192	Producer C	Central Coast	Site 49	35	2017-11-15	2018-10-16	335	Yes	2	Yes	10	9	90	Pos							Two year classes added. Site 49 received fish from a single freshwater facility Nov. 2017 (2017 S0) and then again from same facility in April 2018 (2018 S1). S1 were confirmed PRV neg at hatchery prior to transfer via Producer screening
193	Producer A	Clayoquot	Site 50	36	2017-11-20	2017-12-20	30			Yes	3	0	0	Neg
194	Producer A	Clayoquot	Site 50	36	2017-11-20	2018-01-15	56			Yes	3	0	0	Neg
195	Producer A	Clayoquot	Site 50	36	2017-11-20	2018-01-20	61			Yes	5	0	0	Neg
196	Producer A	Clayoquot	Site 50	36	2017-11-20	2018-02-03	75			Yes	8	0	0	Neg
197	Producer A	Clayoquot	Site 50	36	2017-11-20	2018-02-16	88			Yes	5	0	0	Neg
198	Producer A	Clayoquot	Site 50	36	2017-11-20	2018-03-02	102			Yes	5	0	0	Neg
199	Producer A	Clayoquot	Site 50	36	2017-11-20	2018-03-04	104	Yes	3	Yes	3	0	0	Neg
200	Producer A	Clayoquot	Site 50	36	2017-11-20	2018-03-17	117			Yes	5	0	0	Neg
201	Producer A	Clayoquot	Site 50	36	2017-11-20	2018-03-20	120	Yes	3	Yes	3	0	0	Neg
202	Producer A	Clayoquot	Site 50	36	2017-11-20	2018-05-14	175			Yes	6	0	0	Neg
203	Producer A	Clayoquot	Site 50	36	2017-11-20	2018-06-09	201	Yes	3	Yes	3	0	0	Neg
204	Producer A	Clayoquot	Site 50	36	2017-11-20	2018-06-10	202			Yes	3	0	0	Neg	Water	Neg
205	Producer A	Clayoquot	Site 50	36	2017-11-20	2018-07-13	235			Yes	6	6	100	Pos	Water	Neg
206	Producer A	Clayoquot	Site 50	36	2017-11-20	2018-07-30	252			Yes	6	5	83.3333	Pos	Water	Neg
207	Producer A	Clayoquot	Site 50	36	2017-11-20	2018-08-12	265			Yes	6	5	83.3333	Pos	Water	Pos
208	Producer A	Clayoquot	Site 50	36	2017-11-20	2018-09-19	303			Yes	5	5	100	Pos
209	Producer A	Clayoquot	Site 50	36	2017-11-20	2018-10-13	327			Yes	15	15	100	Pos	Water	Inc
210	Producer A	Clayoquot	Site 50	36	2017-11-20	2018-11-04	349			Yes	3	3	100	Pos	Water	Pos
211	Producer A	Clayoquot	Site 50	36	2017-11-20	2018-12-26	401			Yes	3	3	100	Pos	Water	Neg
212	Producer A	Clayoquot	Site 50	36	2017-11-20	2019-02-03	440			Yes	3	3	100	Pos	Water	Neg
213	Producer A	Broughton	Site 5	37	2017-11-25	2018-01-11	47			Yes	3	0	0	Neg
214	Producer A	Broughton	Site 5	37	2017-11-25	2018-01-24	60			Yes	5	0	0	Neg
215	Producer A	Broughton	Site 5	37	2017-11-25	2018-02-08	75			Yes	5	0	0	Neg
216	Producer A	Broughton	Site 5	37	2017-11-25	2018-02-21	88			Yes	5	0	0	Neg
217	Producer A	Broughton	Site 5	37	2017-11-25	2018-03-08	103			Yes	5	0	0	Neg
218	Producer A	Broughton	Site 5	37	2017-11-25	2018-04-16	142	Yes	3	Yes	6	0	0	Neg	Water	Neg
219	Producer A	Broughton	Site 5	37	2017-11-25	2018-05-17	173			Yes	10	0	0	Neg	Water	Neg
220	Producer A	Broughton	Site 5	37	2017-11-25	2018-08-08	256	Yes	3	Yes	3	1	33.3333	Pos	Water	Neg
425	Producer A	Broughton	Site 5	37	2017-11-25	2018-10-25	334							Pos*	Water	Pos					Water sample only
426	Producer A	Broughton	Site 5	37	2017-11-25	2018-12-04	374							Pos*	Water	Neg					Water sample only
221	Producer A	Broughton	Site 5	37	2017-11-25	2019-02-08	440			Yes	3	3	100	Pos
222	Producer C	Queen Charlotte Strait	Site 51	38	2018-01-15	2018-02-13	29	Yes	3	Yes	5	0	0	Neg
223	Producer C	Queen Charlotte Strait	Site 52	39	2018-01-15	2018-04-17	92			Yes	16	9	56.25	Pos
224	Producer C	Queen Charlotte Strait	Site 53	39	2018-01-15	2019-08-29	591			Yes	10	10	100	Pos			Site 52	Pos	2018-09-15	348	Pos in Site 52 before transfer
225	Producer C	Queen Charlotte Strait	Site 53	39	2018-01-15	2019-09-30	623	Yes	3	Yes	1	1	100	Pos			Site 52	Pos	2018-09-15	380	Pos in Site 52 before transfer; small sample size
226	Producer A	Broughton	Site 8	40	2018-02-21	2018-04-19	57	Yes	2	Yes	2	0	0	Neg	Water	Inc					Small sample size
227	Producer A	Broughton	Site 8	40	2018-02-21	2018-08-02	162			Yes	6	6	100	Pos
380	Producer A	Broughton	Site 8	40	2018-02-21	2018-12-04	286							Pos*	Water	Neg					Sampled for water only
340	Producer B	Broughton	Site 3	66	2018-02-27	2018-03-23	24	Yes	2		0			Neg*							Sampled for histo only
346	Producer B	Broughton	Site 3	66	2018-02-27	2018-05-11	73	Yes	5		0			Neg*							Sampled for histo only
228	Producer B	Broughton	Site 3	66	2018-02-27	2018-05-23	85			Yes	5	0	0	Neg
229	Producer B	Broughton	Site 3	66	2018-02-27	2018-07-31	154			Yes	3	1	33.3333	Pos
359	Producer B	Broughton	Site 3	66	2018-02-27	2018-08-28	182	Yes	5		0			Pos*							Sampled for histo only
365	Producer B	Broughton	Site 3	66	2018-02-27	2018-10-26	241	Yes	2		0			Pos*							Sampled for histo only
370	Producer B	Broughton	Site 3	66	2018-02-27	2019-03-06	372	Yes	4		0			Pos*							Sampled for histo only
372	Producer B	Broughton	Site 3	66	2018-02-27	2019-04-09	406	Yes	5		0			Pos*							Sampled for histo only
378	Producer B	Broughton	Site 3	66	2018-02-27	2019-08-27	546	Yes	7		0			Pos*							Sampled for histo only
230	Producer A	Clayoquot	Site 10	41	2018-03-09	2018-04-23	45	Yes	3	Yes	6	0	0	Neg	Water	Neg
384	Producer A	Clayoquot	Site 10	41	2018-03-09	2018-05-06	58							Neg*	Water	Neg					Water sample only
231	Producer A	Clayoquot	Site 10	41	2018-03-09	2018-06-02	85			Yes	6	0	0	Neg	Water	Neg
232	Producer A	Clayoquot	Site 10	41	2018-03-09	2018-06-13	96			Yes	6	0	0	Neg	Water	Neg
233	Producer A	Clayoquot	Site 10	41	2018-03-09	2018-07-27	140			Yes	6	1	16.6667	Pos	Water	Neg
234	Producer A	Clayoquot	Site 10	41	2018-03-09	2018-08-01	145			Yes	6	2	33.3333	Pos
235	Producer A	Clayoquot	Site 10	41	2018-03-09	2018-08-10	154			Yes	6	3	50	Pos	Water	Neg
236	Producer A	Broughton	Site 11	42	2018-03-10	2018-04-13	34	Yes	3	Yes	3	0	0	Neg
237	Producer A	Broughton	Site 11	42	2018-03-10	2018-04-15	36			Yes	3	0	0	Neg	Water	Neg
238	Producer A	Broughton	Site 11	42	2018-03-10	2018-07-06	118			Yes	6	0	0	Neg	Water	Neg
239	Producer A	Broughton	Site 11	42	2018-03-10	2018-08-09	152	Yes	3	Yes	3	0	0	Neg
240	Producer A	Broughton	Site 11	42	2018-03-10	2018-10-17	221			Yes	5	5	100	Pos
241	Producer A	Broughton	Site 11	42	2018-03-10	2018-10-25	229			Yes	1	1	100	Pos	Water	Inc					Small sample size
379	Producer A	Broughton	Site 11	42	2018-03-10	2018-12-05	270							Pos*	Water	Pos					Water sample only
242	Producer A	Broughton	Site 11	42	2018-03-10	2019-02-07	334			Yes	6	6	100	Pos
243	Producer C	Broughton	Site 9	43	2018-03-15	2018-04-23	39	Yes	1	Yes	10	0	0	Neg
244	Producer C	Broughton	Site 9	43	2018-03-15	2018-05-31	77			Yes	10	0	0	Neg
245	Producer C	Broughton	Site 9	43	2018-03-15	2018-09-27	196			Yes	30	5	16.6667	Pos
246	Producer C	Broughton	Site 9	43	2018-03-15	2018-12-19	279			Yes	12	12	100	Pos
247	Producer C	Broughton	Site 54	67	2018-04-15	2018-05-10	25			Yes	30	3	10	Pos							There were positive cases of PRV at freshwater hatchery in 2017 prior to SW stocking
248	Producer C	Broughton	Site 54	67	2018-04-15	2018-08-02	109			Yes	30	18	60	Pos							There were positive cases of PRV at freshwater hatchery in 2017 prior to SW stocking
249	Producer C	Broughton	Site 54	67	2018-04-15	2018-08-22	129	Yes	7	Yes	7	6	85.7143	Pos							There were positive cases of PRV at freshwater hatchery in 2017 prior to SW stocking
250	Producer A	Broughton	Site 12	44	2018-04-04	2018-05-12	38			Yes	6	0	0	Neg	Water	Neg
251	Producer A	Broughton	Site 12	44	2018-04-04	2018-05-15	41	Yes	3	Yes	6	0	0	Neg	Water	Neg
385	Producer A	Broughton	Site 12	44	2018-04-04	2018-07-05	92							Neg*	Water	Inc					Water sample only
252	Producer A	Broughton	Site 12	44	2018-04-04	2018-07-25	112			Yes	15	0	0	Neg	Sediment	Pos
253	Producer A	Broughton	Site 12	44	2018-04-04	2018-09-20	169			Yes	9	7	77.7778	Pos	Water
254	Producer A	Broughton	Site 12	44	2018-04-04	2018-10-18	197			Yes	15	15	100	Pos	Water
386	Producer A	Broughton	Site 12	44	2018-04-04	2018-10-24	203							Pos*	Water/Sediment	Pos/Pos					Water and sediment samples only
387	Producer A	Broughton	Site 12	44	2018-04-04	2018-12-05	245							Pos*	Water	Inc					Water sample only
255	Producer A	Broughton	Site 12	44	2018-04-04	2019-02-06	308			Yes	6	6	100	Pos
256	Producer C	Broughton	Site 55	45	2018-05-15	2018-06-28	44			Yes	20	0	0	Neg
257	Producer B	Nootka	Site 18	46	2018-09-08	2018-11-13	66	Yes	5	Yes	5	0	0	Neg
258	Producer B	Nootka	Site 18	46	2018-09-08	2018-12-28	111			Yes	9	0	0	Neg
259	Producer B	Nootka	Site 18	46	2018-09-08	2019-02-22	167	Yes	5	Yes	5	0	0	Neg
371	Producer B	Nootka	Site 18	46	2018-09-08	2019-03-06	179	Yes	5		0			Neg*							Sampled for histo only
260	Producer B	Nootka	Site 18	46	2018-09-08	2019-03-22	195			Yes	5	0	0	Neg
261	Producer B	Nootka	Site 18	46	2018-09-08	2019-04-23	227			Yes	5	0	0	Neg
262	Producer B	Nootka	Site 18	46	2018-09-08	2019-05-17	251			Yes	5	0	0	Neg
263	Producer B	Nootka	Site 18	46	2018-09-08	2019-06-14	279	Yes	5	Yes	5	0	0	Neg
377	Producer B	Nootka	Site 18	46	2018-09-08	2019-06-24	289	Yes	5					Neg*							Sampled for histo only
264	Producer B	Nootka	Site 18	46	2018-09-08	2019-07-26	321			Yes	3	0	0	Neg
265	Producer B	Nootka	Site 18	46	2018-09-08	2019-08-23	349			Yes	6	3	50	Pos
266	Producer B	Nootka	Site 18	46	2018-09-08	2019-09-27	384	Yes	4	Yes	8	2	25	Pos
381	Producer A	Clayoquot	Site 13	47	2018-09-16	2018-09-30	14							Neg*	Water	Neg					Water sample only
382	Producer A	Clayoquot	Site 13	47	2018-09-16	2018-12-25	100							Neg*	Water	Neg					Water sample only
383	Producer A	Clayoquot	Site 13	47	2018-09-16	2019-01-17	123							Neg*	Water	Neg					Water sample only
267	Producer A	Clayoquot	Site 13	47	2018-09-16	2019-02-06	143			Yes	3	0	0	Neg	Water	Neg
268	Producer B	Nootka	Site 57	48	2018-10-15	2018-11-13	29			Yes	5	0	0	Neg
269	Producer B	Nootka	Site 57	48	2018-10-15	2019-02-22	130			Yes	1	0	0	Neg							Small sample size
270	Producer B	Nootka	Site 57	48	2018-10-15	2019-07-23	281			Yes	1	0	0	Neg							Small sample size
271	Producer C	Central Coast	Site 58	49	2018-10-15	2018-11-20	36			Yes	8	0	0	Neg
273	Producer C	Quatsino Sound	Site 59	50	2018-10-15	2019-05-15	212	Yes	7	Yes	10	0	0	Neg
274	Producer C	Quatsino Sound	Site 60	51	2018-10-15	2019-07-10	268			Yes	8	6	75	Pos							Fish confirmed PRV negative at fresh water hatchery prior to stocking
395	Producer A	Clayoquot	Site 19	52	2018-10-16	2018-10-25	9							Neg*	Water	Neg					Water sample only
396	Producer A	Clayoquot	Site 19	52	2018-10-16	2018-11-13	28							Neg*	Water	Neg					Water sample only
397	Producer A	Clayoquot	Site 19	52	2018-10-16	2018-11-20	35							Neg*	Water	Neg					Water sample only
398	Producer A	Clayoquot	Site 19	52	2018-10-16	2018-12-08	53							Neg*	Water	Neg					Water sample only
399	Producer A	Clayoquot	Site 19	52	2018-10-16	2018-12-24	69							Neg*	Water	Neg					Water sample only
400	Producer A	Clayoquot	Site 19	52	2018-10-16	2019-01-23	99							Neg*	Water	Inc					Water sample only
275	Producer A	Clayoquot	Site 19	52	2018-10-16	2019-02-11	118			Yes	3	0	0	Neg	Water	Neg
401	Producer A	Clayoquot	Site 19	52	2018-10-16	2019-02-16	123							Neg*	Water	Neg					Water sample only
276	Producer A	Clayoquot	Site 19	52	2018-10-16	2019-02-23	130			Yes	3	0	0	Neg	Water	Neg
402	Producer A	Clayoquot	Site 19	52	2018-10-16	2019-03-16	151							Neg*	Water	Neg					Water sample only
403	Producer A	Clayoquot	Site 19	52	2018-10-16	2019-03-24	159							Neg*	Water	Neg					Water sample only
277	Producer A	Clayoquot	Site 19	52	2018-10-16	2019-04-02	168			Yes	6	0	0	Neg	Water	Neg
278	Producer A	Clayoquot	Site 20	53	2018-11-05	2019-02-01	88			Yes	3	0	0	Neg	Water	Neg
279	Producer A	Clayoquot	Site 20	53	2018-11-05	2019-02-26	113			Yes	3	0	0	Neg	Water	Neg
412	Producer A	Clayoquot	Site 20	53	2018-11-05	2019-03-17	132							Neg*	Water	Neg					Water sample only
280	Producer A	Clayoquot	Site 20	53	2018-11-05	2019-04-03	149			Yes	6	0	0	Neg	Water	Neg
281	Producer C	Quatsino Sound	Site 61	54	2018-11-15	2019-05-14	180			Yes	10	0	0	Neg
282	Producer C	Quatsino Sound	Site 61	54	2018-11-15	2019-08-13	271			Yes	10	10	100	Pos
283	Producer C	Queen Charlotte Strait	Site 47	55	2018-12-15	2019-02-06	53			Yes	10	0	0	Neg
284	Producer C	Discovery	Site 1	55	2018-12-15	2019-06-24	191			Yes	10	9	90	Pos			Site 47	Unsure	2019-06-15	9	Site 47 may have become Pos between February and June
285	Producer B	Sunshine Coast	Site 23	56	2019-01-14	2019-05-23	129	Yes	5	Yes	1	0	0	Neg							Small sample size
376	Producer B	Sunshine Coast	Site 23	56	2019-01-14	2019-06-16	153	Yes	7		0			Neg*							Sampled for histo only
286	Producer B	Sunshine Coast	Site 23	56	2019-01-14	2019-07-03	170	Yes	5	Yes	5	0	0	Neg
287	Producer B	Discovery	Site 24	56	2019-01-14	2019-08-13	211	Yes	5	Yes	2	0	0	Neg			Site 23	Neg	2019-07-19	25	Small sample size; Neg at Site 23 (0/5) 2 weeks before transfer
288	Producer C	Queen Charlotte Strait	Site 62	57	2019-01-15	2019-08-08	205	Yes	10	Yes	10	1	10	Pos							Fish were PRV negative at SW entry
289	Producer C	Queen Charlotte Strait	Site 62	57	2019-01-15	2019-09-05	233	Yes	5		0			Pos*							Sampled for histo only
290	Producer C	Queen Charlotte Strait	Site 62	57	2019-01-15	2019-10-28	286	Yes	5		0			Pos*							Sampled for histo only
291	Producer C	Broughton	Site 63	58	2019-01-15	2019-08-27	224			Yes	10	10	100	Pos
292	Producer A	Clayoquot	Site 22	59	2019-02-07	2019-02-13	6			Yes	3	0	0	Neg	Water	Inc
293	Producer A	Clayoquot	Site 22	59	2019-02-07	2019-02-22	15			Yes	3	0	0	Neg	Water	Neg
373	Producer B	Sunshine Coast	Site 25	60	2019-03-02	2019-05-22	81	Yes	5		0			Neg*							Sampled for histo only
294	Producer B	Sunshine Coast	Site 25	60	2019-03-02	2019-07-10	130	Yes	5	Yes	3	0	0	Neg
295	Producer B	Sunshine Coast	Site 27	60	2019-03-05	2019-07-10	127	Yes	5	Yes	5	0	0	Neg
296	Producer C	Broughton	Site 43	61	2019-03-15	2019-07-30	137	Yes	10	Yes	10	0	0	Neg
297	Producer C	Broughton	Site 43	61	2019-03-15	2019-09-05	174	Yes	5	Yes	1	0	0	Neg							Small sample size
298	Producer C	Broughton	Site 43	61	2019-03-15	2019-09-30	199			Yes	10	4	40	Pos
299	Producer C	Queen Charlotte Strait	Site 36	61	2019-03-15	2019-10-31	230	Yes	3		0			Pos*			Site 43	Pos	2019-09-15	46	Site 43 was Pos on 9/30/2019, fish were transferred to Site 36 between Sept and Oct
300	Producer C	Queen Charlotte Strait	Site 36	61	2019-03-15	2019-11-19	249	Yes	1		0			Pos*			Site 43	Pos	2019-09-15	65	Site 43 was Pos on 9/30/2019, fish were transferred to Site 36 between Sept and Oct
301	Producer C	Broughton	Site 38	62	2019-04-15	2019-07-30	106	Yes	10	Yes	10	0	0	Neg
302	Producer C	Broughton	Site 38	62	2019-04-15	2019-08-07	114	Yes	15	Yes	15	0	0	Neg
303	Producer C	Broughton	Site 37	63	2019-04-15	2019-08-13	120			Yes	10	0	0	Neg
304	Producer C	Broughton	Site 37	63	2019-04-15	2019-11-21	220			Yes	10	9	90	Pos
305	Producer B	Sunshine Coast	Site 33	64	2019-04-20	2019-05-23	33	Yes	5	Yes	1	0	0	Neg							Small PRV sample size
306	Producer B	Sunshine Coast	Site 33	64	2019-04-20	2019-07-03	74	Yes	5	Yes	5	0	0	Neg
307	Producer C	Broughton	Site 64	65	2019-05-15	2019-08-06	83	Yes	16	Yes	26	0	0	Neg
308	Producer C	Broughton	Site 64	65	2019-05-15	2019-11-07	176			Yes	10	0	0	Neg

## Sheet: PRV test results (Producer A)
Polinski et al 2022. Heart inflammation and piscine orthoreovirus genotype-1 in Pacific Canada Atlantic salmon net-pen farms: 2016-2019 Supplemental File 1
DFO-AAH PRV screening results
Sample ID number	Producer	Farm site	Seawater entry date	Sample date	Days at sea	Fish health status	Sample type	Testing facility	PRV screening result	Mean Ct value	Matching heart sample ID	Comments
600	Producer A	Site 39	2017-09-25	2017-12-20	86	Mortality	Blood	DFO-AAH	Neg	No Ct
601	Producer A	Site 39	2017-09-25	2017-12-20	86	Mortality	Blood	DFO-AAH	Neg	No Ct
602	Producer A	Site 39	2017-09-25	2017-12-20	86	Mortality	Blood	DFO-AAH	Neg	No Ct
603	Producer A	Site 39	2017-09-25	2017-12-20	86	Mortality	Blood	DFO-AAH	Neg	No Ct
604	Producer A	Site 39	2017-09-25	2017-12-20	86	Mortality	Blood	DFO-AAH	Neg	No Ct
605	Producer A	Site 39	2017-09-25	2017-12-20	86	Mortality	Blood	DFO-AAH	Neg	No Ct
579	Producer A	Site 39	2017-09-25	2018-01-13	110	Mortality	Blood	DFO-AAH	Neg	No Ct
580	Producer A	Site 39	2017-09-25	2018-01-13	110	Mortality	Blood	DFO-AAH	Neg	No Ct
581	Producer A	Site 39	2017-09-25	2018-01-13	110	Mortality	Blood	DFO-AAH	Neg	No Ct
512	Producer A	Site 39	2017-09-25	2018-02-25	153	Mortality	Blood	DFO-AAH	Neg	No Ct
513	Producer A	Site 39	2017-09-25	2018-02-25	153	Mortality	Blood	DFO-AAH	Neg	No Ct
514	Producer A	Site 39	2017-09-25	2018-02-25	153	Mortality	Blood	DFO-AAH	Neg	No Ct
467	Producer A	Site 39	2017-09-25	2018-03-18	174	Mortality	Blood	DFO-AAH	Neg	No Ct
468	Producer A	Site 39	2017-09-25	2018-03-18	174	Mortality	Blood	DFO-AAH	Neg	No Ct
469	Producer A	Site 39	2017-09-25	2018-03-18	174	Mortality	Blood	DFO-AAH	Neg	No Ct
437	Producer A	Site 39	2017-09-25	2018-04-11	198	Normal population	Blood	DFO-AAH	Neg	No Ct
438	Producer A	Site 39	2017-09-25	2018-04-11	198	Normal population	Blood	DFO-AAH	Pos	13.39
439	Producer A	Site 39	2017-09-25	2018-04-11	198	Normal population	Blood	DFO-AAH	Pos	31.79
440	Producer A	Site 39	2017-09-25	2018-04-11	198	Mortality	Blood	DFO-AAH	Pos	31.14
441	Producer A	Site 39	2017-09-25	2018-04-11	198	Mortality	Blood	DFO-AAH	Pos	32.27
442	Producer A	Site 39	2017-09-25	2018-04-11	198	Mortality	Blood	DFO-AAH	Pos	32.15
1126	Producer A	Site 39	2017-09-25	2018-09-04	344	Normal population	Blood	DFO-AAH	Pos	12.4205
1127	Producer A	Site 39	2017-09-25	2018-09-04	344	Normal population	Blood	DFO-AAH	Pos	13.2894
1128	Producer A	Site 39	2017-09-25	2018-09-04	344	Normal population	Blood	DFO-AAH	Pos	13.7414
1129	Producer A	Site 39	2017-09-25	2018-09-04	344	Mortality	Blood	DFO-AAH	Pos	11.8999
1130	Producer A	Site 39	2017-09-25	2018-09-04	344	Mortality	Blood	DFO-AAH	Pos	14.6191
1131	Producer A	Site 39	2017-09-25	2018-09-04	344	Mortality	Blood	DFO-AAH	Pos	12.91
1093	Producer A	Site 39	2017-09-25	2018-10-07	377	Normal population	Blood	DFO-AAH	Pos	13.696
1094	Producer A	Site 39	2017-09-25	2018-10-07	377	Normal population	Blood	DFO-AAH	Pos	17.663
1095	Producer A	Site 39	2017-09-25	2018-10-07	377	Normal population	Blood	DFO-AAH	Pos	19.3232
1096	Producer A	Site 39	2017-09-25	2018-10-07	377	Mortality	Blood	DFO-AAH	Pos	18.0723
1097	Producer A	Site 39	2017-09-25	2018-10-07	377	Mortality	Blood	DFO-AAH	Pos	24.8842
1098	Producer A	Site 39	2017-09-25	2018-10-07	377	Mortality	Blood	DFO-AAH	Pos	14.4185
985	Producer A	Site 39	2017-09-25	2019-02-10	503	Mortality	Blood	DFO-AAH	Pos	14.5663
986	Producer A	Site 39	2017-09-25	2019-02-10	503	Mortality	Blood	DFO-AAH	Pos	13.096
987	Producer A	Site 39	2017-09-25	2019-02-10	503	Mortality	Blood	DFO-AAH	Pos	22.7271
88	Producer A	Site 34	2017-04-03	2017-04-18	15	Normal population	Heart	DFO-AAH	Neg	No Ct
89	Producer A	Site 34	2017-04-03	2017-04-18	15	Normal population	Heart	DFO-AAH	Neg	No Ct
90	Producer A	Site 34	2017-04-03	2017-04-18	15	Normal population	Heart	DFO-AAH	Neg	No Ct
91	Producer A	Site 34	2017-04-03	2017-04-18	15	Mortality	Heart	DFO-AAH	Neg	No Ct
92	Producer A	Site 34	2017-04-03	2017-04-18	15	Mortality	Heart	DFO-AAH	Neg	No Ct
93	Producer A	Site 34	2017-04-03	2017-04-18	15	Mortality	Heart	DFO-AAH	Neg	No Ct
163	Producer A	Site 34	2017-04-03	2017-05-21	48	Normal population	Heart	DFO-AAH	Neg	No Ct
164	Producer A	Site 34	2017-04-03	2017-05-21	48	Normal population	Heart	DFO-AAH	Neg	No Ct
165	Producer A	Site 34	2017-04-03	2017-05-21	48	Normal population	Heart	DFO-AAH	Inc	No Ct		Inconclusive; 1/4 replicate Ct 35.33
166	Producer A	Site 34	2017-04-03	2017-05-21	48	Mortality	Heart	DFO-AAH	Neg	No Ct
167	Producer A	Site 34	2017-04-03	2017-05-21	48	Mortality	Heart	DFO-AAH	Neg	No Ct
168	Producer A	Site 34	2017-04-03	2017-05-21	48	Mortality	Heart	DFO-AAH	Neg	No Ct
178	Producer A	Site 34	2017-04-03	2017-05-21	48	Normal population	Blood	DFO-AAH	Neg	No Ct	163
179	Producer A	Site 34	2017-04-03	2017-05-21	48	Normal population	Blood	DFO-AAH	Neg	No Ct	164
180	Producer A	Site 34	2017-04-03	2017-05-21	48	Normal population	Blood	DFO-AAH	Neg	No Ct	165
181	Producer A	Site 34	2017-04-03	2017-05-21	48	Mortality	Blood	DFO-AAH	Neg	No Ct	166
182	Producer A	Site 34	2017-04-03	2017-05-21	48	Mortality	Blood	DFO-AAH	Neg	No Ct	167
183	Producer A	Site 34	2017-04-03	2017-05-21	48	Mortality	Blood	DFO-AAH	Neg	No Ct	168
304	Producer A	Site 34	2017-04-03	2017-06-26	84	Normal population	Blood	DFO-AAH	Neg	No Ct	103
305	Producer A	Site 34	2017-04-03	2017-06-26	84	Normal population	Blood	DFO-AAH	Inc	No Ct	104	Inconclusive; 1/4 replicate Ct 35.23
306	Producer A	Site 34	2017-04-03	2017-06-26	84	Normal population	Blood	DFO-AAH	Neg	No Ct	105
307	Producer A	Site 34	2017-04-03	2017-06-26	84	Mortality	Blood	DFO-AAH	Neg	No Ct	106
308	Producer A	Site 34	2017-04-03	2017-06-26	84	Mortality	Blood	DFO-AAH	Neg	No Ct	107
309	Producer A	Site 34	2017-04-03	2017-06-26	84	Mortality	Blood	DFO-AAH	Neg	No Ct	108
310	Producer A	Site 34	2017-04-03	2017-06-26	84	Mortality	Blood	DFO-AAH	Neg	No Ct	133
311	Producer A	Site 34	2017-04-03	2017-06-26	84	Mortality	Blood	DFO-AAH	Neg	No Ct	134
312	Producer A	Site 34	2017-04-03	2017-06-26	84	Mortality	Blood	DFO-AAH	Neg	No Ct	135
103	Producer A	Site 34	2017-04-03	2017-06-26	84	Normal population	Heart	DFO-AAH	Inc	No Ct		Inconclusive; 3/4 replicate Ct ≥ 32.78
104	Producer A	Site 34	2017-04-03	2017-06-26	84	Normal population	Heart	DFO-AAH	Inc	No Ct		1/4 replicate Ct 34.71
105	Producer A	Site 34	2017-04-03	2017-06-26	84	Normal population	Heart	DFO-AAH	Neg	No Ct
106	Producer A	Site 34	2017-04-03	2017-06-26	84	Mortality	Heart	DFO-AAH	Neg	No Ct
107	Producer A	Site 34	2017-04-03	2017-06-26	84	Mortality	Heart	DFO-AAH	Neg	No Ct
108	Producer A	Site 34	2017-04-03	2017-06-26	84	Mortality	Heart	DFO-AAH	Neg	No Ct
133	Producer A	Site 34	2017-04-03	2017-06-26	84	Mortality	Heart	DFO-AAH	Neg	No Ct
134	Producer A	Site 34	2017-04-03	2017-06-26	84	Mortality	Heart	DFO-AAH	Inc	No Ct		1/4 replicate Ct 34.87
135	Producer A	Site 34	2017-04-03	2017-06-26	84	Mortality	Heart	DFO-AAH	Neg	No Ct
259	Producer A	Site 34	2017-04-03	2017-07-19	107	Mortality	Blood	DFO-AAH	Neg	No Ct
260	Producer A	Site 34	2017-04-03	2017-07-19	107	Mortality	Blood	DFO-AAH	Neg	No Ct
261	Producer A	Site 34	2017-04-03	2017-07-19	107	Mortality	Blood	DFO-AAH	Neg	No Ct
718	Producer A	Site 34	2017-04-03	2017-07-23	111	Mortality	Blood	DFO-AAH	Inc	No Ct		1/2 replicate Ct 34.90
719	Producer A	Site 34	2017-04-03	2017-07-23	111	Mortality	Blood	DFO-AAH	Neg	No Ct
720	Producer A	Site 34	2017-04-03	2017-07-23	111	Mortality	Blood	DFO-AAH	Neg	No Ct
673	Producer A	Site 34	2017-04-03	2017-08-15	134	Mortality	Blood	DFO-AAH	Neg	No Ct
674	Producer A	Site 34	2017-04-03	2017-08-15	134	Mortality	Blood	DFO-AAH	Neg	No Ct
675	Producer A	Site 34	2017-04-03	2017-08-15	134	Mortality	Blood	DFO-AAH	Neg	No Ct
676	Producer A	Site 34	2017-04-03	2017-08-15	134	Mortality	Blood	DFO-AAH	Neg	No Ct
677	Producer A	Site 34	2017-04-03	2017-08-15	134	Mortality	Blood	DFO-AAH	Neg	No Ct
661	Producer A	Site 34	2017-04-03	2017-08-21	140	Moribund	Blood	DFO-AAH	Neg	No Ct
662	Producer A	Site 34	2017-04-03	2017-08-21	140	Moribund	Blood	DFO-AAH	Neg	No Ct
663	Producer A	Site 34	2017-04-03	2017-08-21	140	Moribund	Blood	DFO-AAH	Neg	No Ct
597	Producer A	Site 34	2017-04-03	2017-12-21	262	Mortality	Blood	DFO-AAH	Pos	17.97
598	Producer A	Site 34	2017-04-03	2017-12-21	262	Mortality	Blood	DFO-AAH	Pos	18.58
599	Producer A	Site 34	2017-04-03	2017-12-21	262	Mortality	Blood	DFO-AAH	Pos	14.43
452	Producer A	Site 34	2017-04-03	2018-03-27	358	Normal population	Blood	DFO-AAH	Pos	17.06
453	Producer A	Site 34	2017-04-03	2018-03-27	358	Normal population	Blood	DFO-AAH	Pos	17.56
454	Producer A	Site 34	2017-04-03	2018-03-27	358	Normal population	Blood	DFO-AAH	Pos	19
455	Producer A	Site 34	2017-04-03	2018-03-27	358	Mortality	Blood	DFO-AAH	Pos	16.68
456	Producer A	Site 34	2017-04-03	2018-03-27	358	Mortality	Blood	DFO-AAH	Pos	23.36
457	Producer A	Site 34	2017-04-03	2018-03-27	358	Mortality	Blood	DFO-AAH	Pos	16.37
392	Producer A	Site 34	2017-04-03	2018-05-07	399	Mortality	Blood	DFO-AAH	Pos	20.88
393	Producer A	Site 34	2017-04-03	2018-05-07	399	Mortality	Blood	DFO-AAH	Pos	18.99
394	Producer A	Site 34	2017-04-03	2018-05-07	399	Mortality	Blood	DFO-AAH	Pos	15.63
807	Producer A	Site 34	2017-04-03	2018-07-18	471	Mortality	Blood	DFO-AAH	Pos	23.84
808	Producer A	Site 34	2017-04-03	2018-07-18	471	Mortality	Blood	DFO-AAH	Pos	23.35
809	Producer A	Site 34	2017-04-03	2018-07-18	471	Mortality	Blood	DFO-AAH	Pos	18.06
582	Producer A	Site 45	2017-10-21	2018-01-12	83	Mortality	Blood	DFO-AAH	Neg	No Ct
583	Producer A	Site 45	2017-10-21	2018-01-12	83	Mortality	Blood	DFO-AAH	Neg	No Ct
584	Producer A	Site 45	2017-10-21	2018-01-12	83	Mortality	Blood	DFO-AAH	Neg	No Ct
566	Producer A	Site 45	2017-10-21	2018-01-19	90	Mortality	Blood	DFO-AAH	Neg	No Ct
567	Producer A	Site 45	2017-10-21	2018-01-19	90	Mortality	Blood	DFO-AAH	Neg	No Ct
568	Producer A	Site 45	2017-10-21	2018-01-19	90	Mortality	Blood	DFO-AAH	Neg	No Ct
569	Producer A	Site 45	2017-10-21	2018-01-19	90	Mortality	Blood	DFO-AAH	Neg	No Ct
570	Producer A	Site 45	2017-10-21	2018-01-19	90	Mortality	Blood	DFO-AAH	Neg	No Ct
551	Producer A	Site 45	2017-10-21	2018-02-02	104	Mortality	Blood	DFO-AAH	Neg	No Ct
552	Producer A	Site 45	2017-10-21	2018-02-02	104	Mortality	Blood	DFO-AAH	Neg	No Ct
553	Producer A	Site 45	2017-10-21	2018-02-02	104	Mortality	Blood	DFO-AAH	Neg	No Ct
554	Producer A	Site 45	2017-10-21	2018-02-02	104	Mortality	Blood	DFO-AAH	Neg	No Ct
555	Producer A	Site 45	2017-10-21	2018-02-02	104	Mortality	Blood	DFO-AAH	Neg	No Ct
540	Producer A	Site 45	2017-10-21	2018-02-03	105	Normal population	Blood	DFO-AAH	Neg	No Ct
541	Producer A	Site 45	2017-10-21	2018-02-03	105	Normal population	Blood	DFO-AAH	Neg	No Ct
542	Producer A	Site 45	2017-10-21	2018-02-03	105	Normal population	Blood	DFO-AAH	Neg	No Ct
520	Producer A	Site 45	2017-10-21	2018-02-20	122	Mortality	Blood	DFO-AAH	Neg	No Ct
521	Producer A	Site 45	2017-10-21	2018-02-20	122	Mortality	Blood	DFO-AAH	Neg	No Ct
522	Producer A	Site 45	2017-10-21	2018-02-20	122	Mortality	Blood	DFO-AAH	Neg	No Ct
523	Producer A	Site 45	2017-10-21	2018-02-20	122	Mortality	Blood	DFO-AAH	Neg	No Ct
524	Producer A	Site 45	2017-10-21	2018-02-20	122	Mortality	Blood	DFO-AAH	Neg	No Ct
494	Producer A	Site 45	2017-10-21	2018-03-03	133	Mortality	Blood	DFO-AAH	Neg	No Ct
495	Producer A	Site 45	2017-10-21	2018-03-03	133	Mortality	Blood	DFO-AAH	Neg	No Ct
496	Producer A	Site 45	2017-10-21	2018-03-03	133	Mortality	Blood	DFO-AAH	Neg	No Ct
497	Producer A	Site 45	2017-10-21	2018-03-03	133	Mortality	Blood	DFO-AAH	Neg	No Ct
498	Producer A	Site 45	2017-10-21	2018-03-03	133	Mortality	Blood	DFO-AAH	Neg	No Ct
499	Producer A	Site 45	2017-10-21	2018-03-03	133	Normal population	Blood	DFO-AAH	Neg	No Ct
500	Producer A	Site 45	2017-10-21	2018-03-03	133	Normal population	Blood	DFO-AAH	Neg	No Ct
501	Producer A	Site 45	2017-10-21	2018-03-03	133	Normal population	Blood	DFO-AAH	Neg	No Ct
1152	Producer A	Site 45	2017-10-21	2018-03-20	150	Moribund	Blood	DFO-AAH	Neg	No Ct
1153	Producer A	Site 45	2017-10-21	2018-03-20	150	Moribund	Blood	DFO-AAH	Neg	No Ct
1154	Producer A	Site 45	2017-10-21	2018-03-20	150	Moribund	Blood	DFO-AAH	Neg	No Ct
1155	Producer A	Site 45	2017-10-21	2018-03-20	150	Moribund	Blood	DFO-AAH	Neg	No Ct
1156	Producer A	Site 45	2017-10-21	2018-03-20	150	Moribund	Blood	DFO-AAH	Neg	No Ct
825	Producer A	Site 45	2017-10-21	2018-06-23	245	Normal population	Blood	DFO-AAH	Pos	10.81
826	Producer A	Site 45	2017-10-21	2018-06-23	245	Normal population	Blood	DFO-AAH	Pos	12.51
827	Producer A	Site 45	2017-10-21	2018-06-23	245	Normal population	Blood	DFO-AAH	Pos	10.1
828	Producer A	Site 45	2017-10-21	2018-06-23	245	Mortality	Blood	DFO-AAH	Pos	12.15
829	Producer A	Site 45	2017-10-21	2018-06-23	245	Mortality	Blood	DFO-AAH	Pos	16.13
830	Producer A	Site 45	2017-10-21	2018-06-23	245	Mortality	Blood	DFO-AAH	Pos	11.83
1132	Producer A	Site 45	2017-10-21	2018-09-02	316	Normal population	Blood	DFO-AAH	Pos	18.7667
1133	Producer A	Site 45	2017-10-21	2018-09-02	316	Normal population	Blood	DFO-AAH	Pos	17.5419
1134	Producer A	Site 45	2017-10-21	2018-09-02	316	Normal population	Blood	DFO-AAH	Pos	15.0941
1135	Producer A	Site 45	2017-10-21	2018-09-02	316	Mortality	Blood	DFO-AAH	Pos	16.2516
1136	Producer A	Site 45	2017-10-21	2018-09-02	316	Mortality	Blood	DFO-AAH	Pos	17.6222
1137	Producer A	Site 45	2017-10-21	2018-09-02	316	Mortality	Blood	DFO-AAH	Pos	14.1671
1051	Producer A	Site 45	2017-10-21	2018-10-23	367	Mortality	Blood	DFO-AAH	Pos	14.7011
1052	Producer A	Site 45	2017-10-21	2018-10-23	367	Mortality	Blood	DFO-AAH	Pos	17.7251
1053	Producer A	Site 45	2017-10-21	2018-10-23	367	Mortality	Blood	DFO-AAH	Pos	16.2474
1041	Producer A	Site 45	2017-10-21	2018-11-03	378	Normal population	Blood	DFO-AAH	Pos	19.6395
1042	Producer A	Site 45	2017-10-21	2018-11-03	378	Normal population	Blood	DFO-AAH	Pos	15.9914
1043	Producer A	Site 45	2017-10-21	2018-11-03	378	Normal population	Blood	DFO-AAH	Pos	19.8169
1001	Producer A	Site 45	2017-10-21	2019-01-21	457	Mortality	Blood	DFO-AAH	Pos	11.4446
1002	Producer A	Site 45	2017-10-21	2019-01-21	457	Mortality	Blood	DFO-AAH	Pos	23.207
1003	Producer A	Site 45	2017-10-21	2019-01-21	457	Mortality	Blood	DFO-AAH	Pos	15.0669
115	Producer A	Site 31	2017-03-03	2017-06-30	119	Normal population	Heart	DFO-AAH	Neg	No Ct
116	Producer A	Site 31	2017-03-03	2017-06-30	119	Normal population	Heart	DFO-AAH	Neg	No Ct
117	Producer A	Site 31	2017-03-03	2017-06-30	119	Normal population	Heart	DFO-AAH	Neg	No Ct
118	Producer A	Site 31	2017-03-03	2017-06-30	119	Mortality	Heart	DFO-AAH	Neg	No Ct
119	Producer A	Site 31	2017-03-03	2017-06-30	119	Mortality	Heart	DFO-AAH	Pos	22.69
120	Producer A	Site 31	2017-03-03	2017-06-30	119	Mortality	Heart	DFO-AAH	Inc	No Ct		1/4 replicate Ct 34.88
313	Producer A	Site 31	2017-03-03	2017-06-30	119	Normal population	Blood	DFO-AAH	Neg	No Ct	115
314	Producer A	Site 31	2017-03-03	2017-06-30	119	Normal population	Blood	DFO-AAH	Pos	34.83	116
315	Producer A	Site 31	2017-03-03	2017-06-30	119	Normal population	Blood	DFO-AAH	Neg	No Ct	117
316	Producer A	Site 31	2017-03-03	2017-06-30	119	Mortality	Blood	DFO-AAH	Pos	32.25	118
317	Producer A	Site 31	2017-03-03	2017-06-30	119	Mortality	Blood	DFO-AAH	Pos	30.31	120
318	Producer A	Site 31	2017-03-03	2017-06-30	119	Mortality	Blood	DFO-AAH	Pos	17.31	119
265	Producer A	Site 31	2017-03-03	2017-07-21	140	Mortality	Blood	DFO-AAH	Pos	12.45
266	Producer A	Site 31	2017-03-03	2017-07-21	140	Mortality	Blood	DFO-AAH	Pos	12.35
267	Producer A	Site 31	2017-03-03	2017-07-21	140	Mortality	Blood	DFO-AAH	Pos	11.85
268	Producer A	Site 31	2017-03-03	2017-07-21	140	Normal population	Blood	DFO-AAH	Pos	12.6
269	Producer A	Site 31	2017-03-03	2017-07-21	140	Normal population	Blood	DFO-AAH	Pos	13.36
270	Producer A	Site 31	2017-03-03	2017-07-21	140	Normal population	Blood	DFO-AAH	Pos	12.18
692	Producer A	Site 31	2017-03-03	2017-08-04	154	Normal population	Blood	DFO-AAH	Pos	10.68
693	Producer A	Site 31	2017-03-03	2017-08-04	154	Normal population	Blood	DFO-AAH	Pos	12.49
694	Producer A	Site 31	2017-03-03	2017-08-04	154	Normal population	Blood	DFO-AAH	Pos	12.05
695	Producer A	Site 31	2017-03-03	2017-08-04	154	Mortality	Blood	DFO-AAH	Pos	13.06
696	Producer A	Site 31	2017-03-03	2017-08-04	154	Mortality	Blood	DFO-AAH	Pos	15.16
697	Producer A	Site 31	2017-03-03	2017-08-04	154	Mortality	Blood	DFO-AAH	Pos	14.37
630	Producer A	Site 31	2017-03-03	2017-10-27	238	Mortality	Blood	DFO-AAH	Pos	18.51
631	Producer A	Site 31	2017-03-03	2017-10-27	238	Mortality	Blood	DFO-AAH	Pos	15.44
632	Producer A	Site 31	2017-03-03	2017-10-27	238	Mortality	Blood	DFO-AAH	Pos	15.28
411	Producer A	Site 31	2017-03-03	2018-04-24	417	Normal population	Blood	DFO-AAH	Pos	17.47
412	Producer A	Site 31	2017-03-03	2018-04-24	417	Normal population	Blood	DFO-AAH	Pos	16.96
413	Producer A	Site 31	2017-03-03	2018-04-24	417	Normal population	Blood	DFO-AAH	Pos	17.36
414	Producer A	Site 31	2017-03-03	2018-04-24	417	Mortality	Blood	DFO-AAH	Pos	16.98
415	Producer A	Site 31	2017-03-03	2018-04-24	417	Mortality	Blood	DFO-AAH	Pos	18.77
416	Producer A	Site 31	2017-03-03	2018-04-24	417	Mortality	Blood	DFO-AAH	Pos	18.08
813	Producer A	Site 31	2017-03-03	2018-07-09	493	Mortality	Blood	DFO-AAH	Pos	18.49
814	Producer A	Site 31	2017-03-03	2018-07-09	493	Mortality	Blood	DFO-AAH	Pos	18.25
815	Producer A	Site 31	2017-03-03	2018-07-09	493	Mortality	Blood	DFO-AAH	Pos	17.91
816	Producer A	Site 31	2017-03-03	2018-07-09	493	Mortality	Blood	DFO-AAH	Pos	18.4
817	Producer A	Site 31	2017-03-03	2018-07-09	493	Mortality	Blood	DFO-AAH	Pos	16.5
818	Producer A	Site 31	2017-03-03	2018-07-09	493	Mortality	Blood	DFO-AAH	Pos	19.05
1123	Producer A	Site 31	2017-03-03	2018-10-03	579	Mortality	Blood	DFO-AAH	Pos	16.975
1124	Producer A	Site 31	2017-03-03	2018-10-03	579	Mortality	Blood	DFO-AAH	Pos	17.5349
1125	Producer A	Site 31	2017-03-03	2018-10-03	579	Mortality	Blood	DFO-AAH	Pos	17.3394
52	Producer A	Site 11	2016-04-03	2017-04-27	389	Normal population	Heart	DFO-AAH	Pos	22.02
53	Producer A	Site 11	2016-04-03	2017-04-27	389	Normal population	Heart	DFO-AAH	Pos	23.01
54	Producer A	Site 11	2016-04-03	2017-04-27	389	Normal population	Heart	DFO-AAH	Pos	23.77
55	Producer A	Site 11	2016-04-03	2017-04-27	389	Mortality	Heart	DFO-AAH	Pos	23.36
56	Producer A	Site 11	2016-04-03	2017-04-27	389	Mortality	Heart	DFO-AAH	Pos	20.91
57	Producer A	Site 11	2016-04-03	2017-04-27	389	Mortality	Heart	DFO-AAH	Pos	28.77
154	Producer A	Site 11	2016-04-03	2017-05-25	417	Mortality	Heart	DFO-AAH	Pos	23.88
155	Producer A	Site 11	2016-04-03	2017-05-25	417	Mortality	Heart	DFO-AAH	Pos	23.91
156	Producer A	Site 11	2016-04-03	2017-05-25	417	Mortality	Heart	DFO-AAH	Pos	21.6
646	Producer A	Site 11	2016-04-03	2017-09-21	536	Mortality	Blood	DFO-AAH	Pos	17.9
647	Producer A	Site 11	2016-04-03	2017-09-21	536	Mortality	Blood	DFO-AAH	Pos	16.11
648	Producer A	Site 11	2016-04-03	2017-09-21	536	Mortality	Blood	DFO-AAH	Pos	16.46
624	Producer A	Site 11	2016-04-03	2017-11-10	586	Mortality	Blood	DFO-AAH	Pos	20.31
625	Producer A	Site 11	2016-04-03	2017-11-10	586	Mortality	Blood	DFO-AAH	Pos	19.15
626	Producer A	Site 11	2016-04-03	2017-11-10	586	Mortality	Blood	DFO-AAH	Pos	17.82
434	Producer A	Site 11	2018-03-10	2018-04-13	34	Mortality	Blood	DFO-AAH	Neg	No Ct
435	Producer A	Site 11	2018-03-10	2018-04-13	34	Mortality	Blood	DFO-AAH	Neg	No Ct
436	Producer A	Site 11	2018-03-10	2018-04-13	34	Mortality	Blood	DFO-AAH	Neg	No Ct
431	Producer A	Site 11	2018-03-10	2018-04-15	36	Normal population	Blood	DFO-AAH	Neg	No Ct
432	Producer A	Site 11	2018-03-10	2018-04-15	36	Normal population	Blood	DFO-AAH	Neg	No Ct
433	Producer A	Site 11	2018-03-10	2018-04-15	36	Normal population	Blood	DFO-AAH	Neg	No Ct
819	Producer A	Site 11	2018-03-10	2018-07-06	118	Normal population	Blood	DFO-AAH	Neg	No Ct
820	Producer A	Site 11	2018-03-10	2018-07-06	118	Normal population	Blood	DFO-AAH	Neg	No Ct
821	Producer A	Site 11	2018-03-10	2018-07-06	118	Normal population	Blood	DFO-AAH	Neg	No Ct
822	Producer A	Site 11	2018-03-10	2018-07-06	118	Mortality	Blood	DFO-AAH	Neg	No Ct
823	Producer A	Site 11	2018-03-10	2018-07-06	118	Mortality	Blood	DFO-AAH	Neg	No Ct
824	Producer A	Site 11	2018-03-10	2018-07-06	118	Mortality	Blood	DFO-AAH	Neg	No Ct
783	Producer A	Site 11	2018-03-10	2018-08-09	152	Mortality	Blood	DFO-AAH	Neg	No Ct
784	Producer A	Site 11	2018-03-10	2018-08-09	152	Mortality	Blood	DFO-AAH	Neg	No Ct
785	Producer A	Site 11	2018-03-10	2018-08-09	152	Mortality	Blood	DFO-AAH	Neg	No Ct
1069	Producer A	Site 11	2018-03-10	2018-10-17	221	Normal population	Blood	DFO-AAH	Pos	13.4865
1070	Producer A	Site 11	2018-03-10	2018-10-17	221	Normal population	Blood	DFO-AAH	Pos	14.3945
1071	Producer A	Site 11	2018-03-10	2018-10-17	221	Normal population	Blood	DFO-AAH	Pos	12.6536
1072	Producer A	Site 11	2018-03-10	2018-10-17	221	Mortality	Blood	DFO-AAH	Pos	13.536
1073	Producer A	Site 11	2018-03-10	2018-10-17	221	Mortality	Blood	DFO-AAH	Pos	15.6379
1050	Producer A	Site 11	2018-03-10	2018-10-25	229	Mortality	Blood	DFO-AAH	Pos	14.2673
1172	Producer A	Site 11	2018-03-10	2019-02-07	334	Normal population	Blood	DFO-AAH	Pos	16.5492
1173	Producer A	Site 11	2018-03-10	2019-02-07	334	Normal population	Blood	DFO-AAH	Pos	18.6458
1174	Producer A	Site 11	2018-03-10	2019-02-07	334	Normal population	Blood	DFO-AAH	Pos	14.5366
1175	Producer A	Site 11	2018-03-10	2019-02-07	334	Mortality	Blood	DFO-AAH	Pos	14.2658
1176	Producer A	Site 11	2018-03-10	2019-02-07	334	Mortality	Blood	DFO-AAH	Pos	14.4845
1177	Producer A	Site 11	2018-03-10	2019-02-07	334	Mortality	Blood	DFO-AAH	Pos	14.5293
19	Producer A	Site 30	2017-03-03	2017-03-08	5	Normal population	Heart	DFO-AAH	Neg	No Ct
20	Producer A	Site 30	2017-03-03	2017-03-08	5	Normal population	Heart	DFO-AAH	Neg	No Ct
21	Producer A	Site 30	2017-03-03	2017-03-08	5	Normal population	Heart	DFO-AAH	Neg	No Ct
22	Producer A	Site 30	2017-03-03	2017-03-08	5	Mortality	Heart	DFO-AAH	Neg	No Ct
23	Producer A	Site 30	2017-03-03	2017-03-08	5	Mortality	Heart	DFO-AAH	Neg	No Ct
24	Producer A	Site 30	2017-03-03	2017-03-08	5	Mortality	Heart	DFO-AAH	Neg	No Ct
208	Producer A	Site 30	2017-03-03	2017-04-27	55	Normal population	Blood	DFO-AAH	Neg	No Ct	127
209	Producer A	Site 30	2017-03-03	2017-04-27	55	Normal population	Blood	DFO-AAH	Neg	No Ct	128
210	Producer A	Site 30	2017-03-03	2017-04-27	55	Normal population	Blood	DFO-AAH	Neg	No Ct	129
211	Producer A	Site 30	2017-03-03	2017-04-27	55	Mortality	Blood	DFO-AAH	Neg	No Ct	130
212	Producer A	Site 30	2017-03-03	2017-04-27	55	Mortality	Blood	DFO-AAH	Neg	No Ct	131
213	Producer A	Site 30	2017-03-03	2017-04-27	55	Mortality	Blood	DFO-AAH	Neg	No Ct	132
127	Producer A	Site 30	2017-03-03	2017-04-27	55	Normal population	Heart	DFO-AAH	Neg	No Ct
128	Producer A	Site 30	2017-03-03	2017-04-27	55	Normal population	Heart	DFO-AAH	Inc	No Ct		1/4 replicate Ct 35.73
129	Producer A	Site 30	2017-03-03	2017-04-27	55	Normal population	Heart	DFO-AAH	Neg	No Ct
130	Producer A	Site 30	2017-03-03	2017-04-27	55	Mortality	Heart	DFO-AAH	Inc	No Ct		2/4 replicate Ct ≥ 36.57
131	Producer A	Site 30	2017-03-03	2017-04-27	55	Mortality	Heart	DFO-AAH	Neg	No Ct
132	Producer A	Site 30	2017-03-03	2017-04-27	55	Mortality	Heart	DFO-AAH	Neg	No Ct
139	Producer A	Site 30	2017-03-03	2017-05-24	82	Normal population	Heart	DFO-AAH	Neg	No Ct
140	Producer A	Site 30	2017-03-03	2017-05-24	82	Normal population	Heart	DFO-AAH	Neg	No Ct
141	Producer A	Site 30	2017-03-03	2017-05-24	82	Normal population	Heart	DFO-AAH	Neg	No Ct
142	Producer A	Site 30	2017-03-03	2017-05-24	82	Mortality	Heart	DFO-AAH	Neg	No Ct
143	Producer A	Site 30	2017-03-03	2017-05-24	82	Mortality	Heart	DFO-AAH	Neg	No Ct
144	Producer A	Site 30	2017-03-03	2017-05-24	82	Mortality	Heart	DFO-AAH	Neg	No Ct
636	Producer A	Site 8	2016-01-28	2017-10-10	621	Mortality	Blood	DFO-AAH	Pos	27.38		Broodstock mortality
109	Producer A	Site 8	2017-02-18	2017-05-02	73	Normal population	Heart	DFO-AAH	Neg	No Ct
110	Producer A	Site 8	2017-02-18	2017-05-02	73	Normal population	Heart	DFO-AAH	Neg	No Ct
111	Producer A	Site 8	2017-02-18	2017-05-02	73	Normal population	Heart	DFO-AAH	Neg	No Ct
112	Producer A	Site 8	2017-02-18	2017-05-02	73	Mortality	Heart	DFO-AAH	Neg	No Ct
113	Producer A	Site 8	2017-02-18	2017-05-02	73	Mortality	Heart	DFO-AAH	Neg	No Ct
114	Producer A	Site 8	2017-02-18	2017-05-02	73	Mortality	Heart	DFO-AAH	Neg	No Ct
298	Producer A	Site 8	2017-02-18	2017-06-07	109	Normal population	Blood	DFO-AAH	Neg	No Ct
299	Producer A	Site 8	2017-02-18	2017-06-07	109	Normal population	Blood	DFO-AAH	Neg	No Ct
300	Producer A	Site 8	2017-02-18	2017-06-07	109	Normal population	Blood	DFO-AAH	Neg	No Ct
301	Producer A	Site 8	2017-02-18	2017-06-07	109	Mortality	Blood	DFO-AAH	Neg	No Ct
302	Producer A	Site 8	2017-02-18	2017-06-07	109	Mortality	Blood	DFO-AAH	Neg	No Ct
303	Producer A	Site 8	2017-02-18	2017-06-07	109	Mortality	Blood	DFO-AAH	Neg	No Ct
689	Producer A	Site 8	2017-02-18	2017-08-04	167	Normal population	Blood	DFO-AAH	Pos	15.77
690	Producer A	Site 8	2017-02-18	2017-08-04	167	Normal population	Blood	DFO-AAH	Pos	14.65
691	Producer A	Site 8	2017-02-18	2017-08-04	167	Normal population	Blood	DFO-AAH	Pos	16.95
649	Producer A	Site 8	2017-02-18	2017-09-19	213	Mortality	Blood	DFO-AAH	Pos	20.52
650	Producer A	Site 8	2017-02-18	2017-09-19	213	Mortality	Blood	DFO-AAH	Pos	20.05
651	Producer A	Site 8	2017-02-18	2017-09-19	213	Mortality	Blood	DFO-AAH	Pos	25.16
643	Producer A	Site 8	2017-02-18	2017-09-21	215	Mortality	Blood	DFO-AAH	Pos	15.57
644	Producer A	Site 8	2017-02-18	2017-09-21	215	Mortality	Blood	DFO-AAH	Pos	14.63
645	Producer A	Site 8	2017-02-18	2017-09-21	215	Mortality	Blood	DFO-AAH	Pos	18.36
423	Producer A	Site 8	2018-02-21	2018-04-19	57	Mortality	Blood	DFO-AAH	Neg	No Ct
424	Producer A	Site 8	2018-02-21	2018-04-19	57	Mortality	Blood	DFO-AAH	Neg	No Ct
789	Producer A	Site 8	2018-02-21	2018-08-02	162	Normal population	Blood	DFO-AAH	Pos	21.65
790	Producer A	Site 8	2018-02-21	2018-08-02	162	Normal population	Blood	DFO-AAH	Pos	17.46
791	Producer A	Site 8	2018-02-21	2018-08-02	162	Normal population	Blood	DFO-AAH	Pos	18.01
792	Producer A	Site 8	2018-02-21	2018-08-02	162	Mortality	Blood	DFO-AAH	Pos	25.9
793	Producer A	Site 8	2018-02-21	2018-08-02	162	Mortality	Blood	DFO-AAH	Pos	23.25
794	Producer A	Site 8	2018-02-21	2018-08-02	162	Mortality	Blood	DFO-AAH	Pos	23.14
13	Producer A	Site 13	2016-09-11	2017-02-23	165	Normal population	Heart	DFO-AAH	Neg	No Ct
14	Producer A	Site 13	2016-09-11	2017-02-23	165	Normal population	Heart	DFO-AAH	Neg	No Ct
15	Producer A	Site 13	2016-09-11	2017-02-23	165	Normal population	Heart	DFO-AAH	Neg	No Ct
16	Producer A	Site 13	2016-09-11	2017-02-23	165	Mortality	Heart	DFO-AAH	Neg	No Ct
17	Producer A	Site 13	2016-09-11	2017-02-23	165	Mortality	Heart	DFO-AAH	Neg	No Ct
18	Producer A	Site 13	2016-09-11	2017-02-23	165	Mortality	Heart	DFO-AAH	Neg	No Ct
64	Producer A	Site 13	2016-09-11	2017-05-17	248	Normal population	Heart	DFO-AAH	Pos	16.9
65	Producer A	Site 13	2016-09-11	2017-05-17	248	Normal population	Heart	DFO-AAH	Pos	17.02
66	Producer A	Site 13	2016-09-11	2017-05-17	248	Normal population	Heart	DFO-AAH	Pos	16.89
67	Producer A	Site 13	2016-09-11	2017-05-17	248	Mortality	Heart	DFO-AAH	Pos	19.77
68	Producer A	Site 13	2016-09-11	2017-05-17	248	Mortality	Heart	DFO-AAH	Pos	19.91
69	Producer A	Site 13	2016-09-11	2017-05-17	248	Mortality	Heart	DFO-AAH	Pos	17.7
701	Producer A	Site 13	2016-09-11	2017-08-01	324	Normal population	Blood	DFO-AAH	Pos	12.59
702	Producer A	Site 13	2016-09-11	2017-08-01	324	Normal population	Blood	DFO-AAH	Pos	13.69
703	Producer A	Site 13	2016-09-11	2017-08-01	324	Normal population	Blood	DFO-AAH	Pos	12.29
704	Producer A	Site 13	2016-09-11	2017-08-01	324	Mortality	Blood	DFO-AAH	Pos	13.01
705	Producer A	Site 13	2016-09-11	2017-08-01	324	Mortality	Blood	DFO-AAH	Pos	13.51
706	Producer A	Site 13	2016-09-11	2017-08-01	324	Mortality	Blood	DFO-AAH	Pos	13.18
658	Producer A	Site 13	2016-09-11	2017-08-21	344	Moribund	Blood	DFO-AAH	Pos	16.23
659	Producer A	Site 13	2016-09-11	2017-08-21	344	Moribund	Blood	DFO-AAH	Pos	12.57
660	Producer A	Site 13	2016-09-11	2017-08-21	344	Moribund	Blood	DFO-AAH	Pos	13.17
461	Producer A	Site 13	2016-09-11	2018-03-24	559	Mortality	Blood	DFO-AAH	Pos	13.86
462	Producer A	Site 13	2016-09-11	2018-03-24	559	Mortality	Blood	DFO-AAH	Pos	15.32
463	Producer A	Site 13	2016-09-11	2018-03-24	559	Mortality	Blood	DFO-AAH	Pos	16.13
374	Producer A	Site 13	2016-09-11	2018-05-21	617	Mortality	Blood	DFO-AAH	Pos	18.23
375	Producer A	Site 13	2016-09-11	2018-05-21	617	Mortality	Blood	DFO-AAH	Pos	16.65
376	Producer A	Site 13	2016-09-11	2018-05-21	617	Mortality	Blood	DFO-AAH	Pos	17.67
988	Producer A	Site 13	2018-09-16	2019-02-06	143	Mortality	Blood	DFO-AAH	Neg	No Ct
989	Producer A	Site 13	2018-09-16	2019-02-06	143	Mortality	Blood	DFO-AAH	Neg	No Ct
990	Producer A	Site 13	2018-09-16	2019-02-06	143	Mortality	Blood	DFO-AAH	Neg	No Ct
43	Producer A	Site 10	2016-03-17	2017-04-17	396	Mortality	Heart	DFO-AAH	Pos	22.87
44	Producer A	Site 10	2016-03-17	2017-04-17	396	Mortality	Heart	DFO-AAH	Pos	25.27
45	Producer A	Site 10	2016-03-17	2017-04-17	396	Mortality	Heart	DFO-AAH	Pos	25
196	Producer A	Site 10	2016-03-17	2017-05-16	425	Normal population	Blood	DFO-AAH	Pos	23.7
197	Producer A	Site 10	2016-03-17	2017-05-16	425	Normal population	Blood	DFO-AAH	Pos	20.86
198	Producer A	Site 10	2016-03-17	2017-05-16	425	Normal population	Blood	DFO-AAH	Pos	22.24
199	Producer A	Site 10	2016-03-17	2017-05-16	425	Mortality	Blood	DFO-AAH	Pos	18.51
200	Producer A	Site 10	2016-03-17	2017-05-16	425	Mortality	Blood	DFO-AAH	Pos	20.14
201	Producer A	Site 10	2016-03-17	2017-05-16	425	Mortality	Blood	DFO-AAH	Pos	21.78
698	Producer A	Site 10	2016-03-17	2017-08-02	503	Mortality	Blood	DFO-AAH	Pos	20.83
699	Producer A	Site 10	2016-03-17	2017-08-02	503	Mortality	Blood	DFO-AAH	Pos	26.73
700	Producer A	Site 10	2016-03-17	2017-08-02	503	Mortality	Blood	DFO-AAH	Pos	15.98
655	Producer A	Site 10	2016-03-17	2017-08-22	523	Moribund	Blood	DFO-AAH	Pos	18.54
656	Producer A	Site 10	2016-03-17	2017-08-22	523	Moribund	Blood	DFO-AAH	Pos	15.62
657	Producer A	Site 10	2016-03-17	2017-08-22	523	Moribund	Blood	DFO-AAH	Pos	19.75
417	Producer A	Site 10	2018-03-09	2018-04-23	45	Normal population	Blood	DFO-AAH	Neg	No Ct
418	Producer A	Site 10	2018-03-09	2018-04-23	45	Normal population	Blood	DFO-AAH	Neg	No Ct
419	Producer A	Site 10	2018-03-09	2018-04-23	45	Normal population	Blood	DFO-AAH	Neg	No Ct
420	Producer A	Site 10	2018-03-09	2018-04-23	45	Mortality	Blood	DFO-AAH	Neg	No Ct
421	Producer A	Site 10	2018-03-09	2018-04-23	45	Mortality	Blood	DFO-AAH	Neg	No Ct
422	Producer A	Site 10	2018-03-09	2018-04-23	45	Mortality	Blood	DFO-AAH	Neg	No Ct
837	Producer A	Site 10	2018-03-09	2018-06-02	85	Normal population	Blood	DFO-AAH	Neg	No Ct
838	Producer A	Site 10	2018-03-09	2018-06-02	85	Normal population	Blood	DFO-AAH	Neg	No Ct
839	Producer A	Site 10	2018-03-09	2018-06-02	85	Normal population	Blood	DFO-AAH	Neg	No Ct
840	Producer A	Site 10	2018-03-09	2018-06-02	85	Mortality	Blood	DFO-AAH	Neg	No Ct
841	Producer A	Site 10	2018-03-09	2018-06-02	85	Mortality	Blood	DFO-AAH	Neg	No Ct
842	Producer A	Site 10	2018-03-09	2018-06-02	85	Mortality	Blood	DFO-AAH	Neg	No Ct
866	Producer A	Site 10	2018-03-09	2018-06-13	96	Moribund	Blood	DFO-AAH	Neg	No Ct
867	Producer A	Site 10	2018-03-09	2018-06-13	96	Moribund	Blood	DFO-AAH	Neg	No Ct
868	Producer A	Site 10	2018-03-09	2018-06-13	96	Moribund	Blood	DFO-AAH	Neg	No Ct
869	Producer A	Site 10	2018-03-09	2018-06-13	96	Moribund	Blood	DFO-AAH	Neg	No Ct
870	Producer A	Site 10	2018-03-09	2018-06-13	96	Moribund	Blood	DFO-AAH	Neg	No Ct
871	Producer A	Site 10	2018-03-09	2018-06-13	96	Moribund	Blood	DFO-AAH	Neg	No Ct
801	Producer A	Site 10	2018-03-09	2018-07-27	140	Mortality	Blood	DFO-AAH	Pos	13.48
802	Producer A	Site 10	2018-03-09	2018-07-27	140	Mortality	Blood	DFO-AAH	Neg	No Ct
803	Producer A	Site 10	2018-03-09	2018-07-27	140	Mortality	Blood	DFO-AAH	Neg	No Ct
804	Producer A	Site 10	2018-03-09	2018-07-27	140	Mortality	Blood	DFO-AAH	Neg	No Ct
805	Producer A	Site 10	2018-03-09	2018-07-27	140	Mortality	Blood	DFO-AAH	Neg	No Ct
806	Producer A	Site 10	2018-03-09	2018-07-27	140	Mortality	Blood	DFO-AAH	Neg	No Ct
872	Producer A	Site 10	2018-03-09	2018-08-01	145	Normal population	Blood	DFO-AAH	Pos	32.66
873	Producer A	Site 10	2018-03-09	2018-08-01	145	Normal population	Blood	DFO-AAH	Inc	No Ct		1/2 replicate Ct 37.44
874	Producer A	Site 10	2018-03-09	2018-08-01	145	Normal population	Blood	DFO-AAH	Inc	No Ct		1/2 replicate Ct 35.26
875	Producer A	Site 10	2018-03-09	2018-08-01	145	Mortality	Blood	DFO-AAH	Pos	29.29
876	Producer A	Site 10	2018-03-09	2018-08-01	145	Mortality	Blood	DFO-AAH	Neg	No Ct
877	Producer A	Site 10	2018-03-09	2018-08-01	145	Mortality	Blood	DFO-AAH	Inc	No Ct		1/2 replicate Ct 34.84
777	Producer A	Site 10	2018-03-09	2018-08-10	154	Mortalitys	Blood	DFO-AAH	Neg	No Ct
778	Producer A	Site 10	2018-03-09	2018-08-10	154	Mortalitys	Blood	DFO-AAH	Neg	No Ct
779	Producer A	Site 10	2018-03-09	2018-08-10	154	Mortalitys	Blood	DFO-AAH	Pos	12.65
780	Producer A	Site 10	2018-03-09	2018-08-10	154	Mortalitys	Blood	DFO-AAH	Pos	20.29
781	Producer A	Site 10	2018-03-09	2018-08-10	154	Mortalitys	Blood	DFO-AAH	Neg	No Ct
782	Producer A	Site 10	2018-03-09	2018-08-10	154	Mortalitys	Blood	DFO-AAH	Pos	18.4
1	Producer A	Site 12	2016-05-04	2017-02-21	293	Normal population	Heart	DFO-AAH	Pos	19.1
2	Producer A	Site 12	2016-05-04	2017-02-21	293	Normal population	Heart	DFO-AAH	Pos	18.32
3	Producer A	Site 12	2016-05-04	2017-02-21	293	Normal population	Heart	DFO-AAH	Pos	18.31
4	Producer A	Site 12	2016-05-04	2017-02-21	293	Mortality	Heart	DFO-AAH	Pos	21.09
5	Producer A	Site 12	2016-05-04	2017-02-21	293	Mortality	Heart	DFO-AAH	Pos	20.57
6	Producer A	Site 12	2016-05-04	2017-02-21	293	Mortality	Heart	DFO-AAH	Pos	19.41
226	Producer A	Site 12	2016-05-04	2017-05-03	364	Mortality	Blood	DFO-AAH	Pos	17.86
227	Producer A	Site 12	2016-05-04	2017-05-03	364	Mortality	Blood	DFO-AAH	Pos	14.28
228	Producer A	Site 12	2016-05-04	2017-05-03	364	Mortality	Blood	DFO-AAH	Pos	13.54
151	Producer A	Site 12	2016-05-04	2017-07-13	435	Mortality	Heart	DFO-AAH	Pos	20
152	Producer A	Site 12	2016-05-04	2017-07-13	435	Mortality	Heart	DFO-AAH	Pos	18.5
153	Producer A	Site 12	2016-05-04	2017-07-13	435	Mortality	Heart	DFO-AAH	Pos	17.97
280	Producer A	Site 12	2016-05-04	2017-07-13	435	Mortality	Blood	DFO-AAH	Pos	15.2	151
281	Producer A	Site 12	2016-05-04	2017-07-13	435	Mortality	Blood	DFO-AAH	Pos	14.24	153
282	Producer A	Site 12	2016-05-04	2017-07-13	435	Mortality	Blood	DFO-AAH	Pos	16.16	152
633	Producer A	Site 12	2016-05-04	2017-10-13	527	Mortality	Blood	DFO-AAH	Pos	18.33
634	Producer A	Site 12	2016-05-04	2017-10-13	527	Mortality	Blood	DFO-AAH	Pos	15.36
635	Producer A	Site 12	2016-05-04	2017-10-13	527	Mortality	Blood	DFO-AAH	Pos	13.66
383	Producer A	Site 12	2018-04-04	2018-05-12	38	Mortality	Blood	DFO-AAH	Neg	No Ct
384	Producer A	Site 12	2018-04-04	2018-05-12	38	Mortality	Blood	DFO-AAH	Neg	No Ct
385	Producer A	Site 12	2018-04-04	2018-05-12	38	Mortality	Blood	DFO-AAH	Neg	No Ct
386	Producer A	Site 12	2018-04-04	2018-05-12	38	Mortality	Blood	DFO-AAH	Neg	No Ct
387	Producer A	Site 12	2018-04-04	2018-05-12	38	Mortality	Blood	DFO-AAH	Neg	No Ct
388	Producer A	Site 12	2018-04-04	2018-05-12	38	Mortality	Blood	DFO-AAH	Neg	No Ct
377	Producer A	Site 12	2018-04-04	2018-05-15	41	Normal population	Blood	DFO-AAH	Neg	No Ct
378	Producer A	Site 12	2018-04-04	2018-05-15	41	Normal population	Blood	DFO-AAH	Neg	No Ct
379	Producer A	Site 12	2018-04-04	2018-05-15	41	Normal population	Blood	DFO-AAH	Neg	No Ct
380	Producer A	Site 12	2018-04-04	2018-05-15	41	Mortality	Blood	DFO-AAH	Neg	No Ct
381	Producer A	Site 12	2018-04-04	2018-05-15	41	Mortality	Blood	DFO-AAH	Neg	No Ct
382	Producer A	Site 12	2018-04-04	2018-05-15	41	Mortality	Blood	DFO-AAH	Neg	No Ct
737	Producer A	Site 12	2018-04-04	2018-07-25	112	Normal population	Blood	DFO-AAH	Neg	No Ct
738	Producer A	Site 12	2018-04-04	2018-07-25	112	Normal population	Blood	DFO-AAH	Neg	No Ct
739	Producer A	Site 12	2018-04-04	2018-07-25	112	Normal population	Blood	DFO-AAH	Neg	No Ct
740	Producer A	Site 12	2018-04-04	2018-07-25	112	Normal population	Blood	DFO-AAH	Neg	No Ct
741	Producer A	Site 12	2018-04-04	2018-07-25	112	Normal population	Blood	DFO-AAH	Neg	No Ct
742	Producer A	Site 12	2018-04-04	2018-07-25	112	Normal population	Blood	DFO-AAH	Neg	No Ct
743	Producer A	Site 12	2018-04-04	2018-07-25	112	Normal population	Blood	DFO-AAH	Neg	No Ct
744	Producer A	Site 12	2018-04-04	2018-07-25	112	Normal population	Blood	DFO-AAH	Neg	No Ct
745	Producer A	Site 12	2018-04-04	2018-07-25	112	Normal population	Blood	DFO-AAH	Neg	No Ct
746	Producer A	Site 12	2018-04-04	2018-07-25	112	Normal population	Blood	DFO-AAH	Neg	No Ct
747	Producer A	Site 12	2018-04-04	2018-07-25	112	Normal population	Blood	DFO-AAH	Neg	No Ct
748	Producer A	Site 12	2018-04-04	2018-07-25	112	Normal population	Blood	DFO-AAH	Neg	No Ct
749	Producer A	Site 12	2018-04-04	2018-07-25	112	Normal population	Blood	DFO-AAH	Neg	No Ct
750	Producer A	Site 12	2018-04-04	2018-07-25	112	Normal population	Blood	DFO-AAH	Neg	No Ct
751	Producer A	Site 12	2018-04-04	2018-07-25	112	Normal population	Blood	DFO-AAH	Neg	No Ct
752	Producer A	Site 12	2018-04-04	2018-09-20	169	Mortality	Blood	DFO-AAH	Pos	12.63
753	Producer A	Site 12	2018-04-04	2018-09-20	169	Mortality	Blood	DFO-AAH	Pos	11.95
754	Producer A	Site 12	2018-04-04	2018-09-20	169	Mortality	Blood	DFO-AAH	Pos	15.28
755	Producer A	Site 12	2018-04-04	2018-09-20	169	Mortality	Blood	DFO-AAH	Pos	16.19
756	Producer A	Site 12	2018-04-04	2018-09-20	169	Mortality	Blood	DFO-AAH	Pos	17.72
757	Producer A	Site 12	2018-04-04	2018-09-20	169	Mortality	Blood	DFO-AAH	Neg	No Ct
758	Producer A	Site 12	2018-04-04	2018-09-20	169	Mortality	Blood	DFO-AAH	Neg	No Ct
759	Producer A	Site 12	2018-04-04	2018-09-20	169	Mortality	Blood	DFO-AAH	Pos	19.2
760	Producer A	Site 12	2018-04-04	2018-09-20	169	Mortality	Blood	DFO-AAH	Pos	14.18
1054	Producer A	Site 12	2018-04-04	2018-10-18	197	Mortality	Blood	DFO-AAH	Pos	13.3751
1055	Producer A	Site 12	2018-04-04	2018-10-18	197	Mortality	Blood	DFO-AAH	Pos	17.4234
1056	Producer A	Site 12	2018-04-04	2018-10-18	197	Mortality	Blood	DFO-AAH	Pos	30.6303
1057	Producer A	Site 12	2018-04-04	2018-10-18	197	Mortality	Blood	DFO-AAH	Pos	19.1618
1058	Producer A	Site 12	2018-04-04	2018-10-18	197	Mortality	Blood	DFO-AAH	Pos	22.552
1059	Producer A	Site 12	2018-04-04	2018-10-18	197	Mortality	Blood	DFO-AAH	Pos	17.4468
1060	Producer A	Site 12	2018-04-04	2018-10-18	197	Mortality	Blood	DFO-AAH	Pos	12.0812
1061	Producer A	Site 12	2018-04-04	2018-10-18	197	Mortality	Blood	DFO-AAH	Pos	15.3897
1062	Producer A	Site 12	2018-04-04	2018-10-18	197	Mortality	Blood	DFO-AAH	Pos	24.1575
1063	Producer A	Site 12	2018-04-04	2018-10-18	197	Mortality	Blood	DFO-AAH	Pos	13.5758
1064	Producer A	Site 12	2018-04-04	2018-10-18	197	Mortality	Blood	DFO-AAH	Pos	15.734
1065	Producer A	Site 12	2018-04-04	2018-10-18	197	Mortality	Blood	DFO-AAH	Pos	26.5214
1066	Producer A	Site 12	2018-04-04	2018-10-18	197	Mortality	Blood	DFO-AAH	Pos	15.6093
1067	Producer A	Site 12	2018-04-04	2018-10-18	197	Mortality	Blood	DFO-AAH	Pos	17.6741
1068	Producer A	Site 12	2018-04-04	2018-10-18	197	Mortality	Blood	DFO-AAH	Pos	31.5176
1178	Producer A	Site 12	2018-04-04	2019-02-06	308	Normal population	Blood	DFO-AAH	Pos	18.3282
1179	Producer A	Site 12	2018-04-04	2019-02-06	308	Normal population	Blood	DFO-AAH	Pos	22.5851
1180	Producer A	Site 12	2018-04-04	2019-02-06	308	Normal population	Blood	DFO-AAH	Pos	23.2654
1181	Producer A	Site 12	2018-04-04	2019-02-06	308	Mortality	Blood	DFO-AAH	Pos	16.6608
1182	Producer A	Site 12	2018-04-04	2019-02-06	308	Mortality	Blood	DFO-AAH	Pos	21.1068
1183	Producer A	Site 12	2018-04-04	2019-02-06	308	Mortality	Blood	DFO-AAH	Pos	14.1788
97	Producer A	Site 19	2016-10-17	2017-07-11	267	Normal population	Heart	DFO-AAH	Pos	18.86
98	Producer A	Site 19	2016-10-17	2017-07-11	267	Normal population	Heart	DFO-AAH	Pos	18.67
99	Producer A	Site 19	2016-10-17	2017-07-11	267	Normal population	Heart	DFO-AAH	Pos	19.24
100	Producer A	Site 19	2016-10-17	2017-07-11	267	Mortality	Heart	DFO-AAH	Pos	18.18
101	Producer A	Site 19	2016-10-17	2017-07-11	267	Mortality	Heart	DFO-AAH	Pos	17.19
102	Producer A	Site 19	2016-10-17	2017-07-11	267	Mortality	Heart	DFO-AAH	Pos	16.88
667	Producer A	Site 19	2016-10-17	2017-08-21	308	Moribund	Blood	DFO-AAH	Pos	15.33
668	Producer A	Site 19	2016-10-17	2017-08-21	308	Moribund	Blood	DFO-AAH	Pos	15.92
669	Producer A	Site 19	2016-10-17	2017-08-21	308	Moribund	Blood	DFO-AAH	Pos	13.1
612	Producer A	Site 19	2016-10-17	2017-12-18	427	Mortality	Blood	DFO-AAH	Pos	17.5
613	Producer A	Site 19	2016-10-17	2017-12-18	427	Mortality	Blood	DFO-AAH	Pos	15.76
614	Producer A	Site 19	2016-10-17	2017-12-18	427	Mortality	Blood	DFO-AAH	Pos	12.52
483	Producer A	Site 19	2016-10-17	2018-03-10	509	Mortality	Blood	DFO-AAH	Pos	15.26
484	Producer A	Site 19	2016-10-17	2018-03-10	509	Mortality	Blood	DFO-AAH	Pos	15.57
485	Producer A	Site 19	2016-10-17	2018-03-10	509	Mortality	Blood	DFO-AAH	Pos	16.4
982	Producer A	Site 19	2018-10-16	2019-02-11	118	Mortality	Blood	DFO-AAH	Neg	No Ct
983	Producer A	Site 19	2018-10-16	2019-02-11	118	Mortality	Blood	DFO-AAH	Neg	No Ct
984	Producer A	Site 19	2018-10-16	2019-02-11	118	Mortality	Blood	DFO-AAH	Neg	No Ct
973	Producer A	Site 19	2018-10-16	2019-02-23	130	Normal population	Blood	DFO-AAH	Neg	No Ct
974	Producer A	Site 19	2018-10-16	2019-02-23	130	Normal population	Blood	DFO-AAH	Neg	No Ct
975	Producer A	Site 19	2018-10-16	2019-02-23	130	Normal population	Blood	DFO-AAH	Neg	No Ct
1163	Producer A	Site 19	2018-10-16	2019-04-02	168	Mortality	Blood	DFO-AAH	Neg	No Ct
1164	Producer A	Site 19	2018-10-16	2019-04-02	168	Mortality	Blood	DFO-AAH	Neg	No Ct
1165	Producer A	Site 19	2018-10-16	2019-04-02	168	Mortality	Blood	DFO-AAH	Neg	No Ct
1166	Producer A	Site 19	2018-10-16	2019-04-02	168	Mortality	Blood	DFO-AAH	Neg	No Ct
1167	Producer A	Site 19	2018-10-16	2019-04-02	168	Mortality	Blood	DFO-AAH	Neg	No Ct
1168	Producer A	Site 19	2018-10-16	2019-04-02	168	Mortality	Blood	DFO-AAH	Neg	No Ct
7	Producer A	Site 22	2016-11-22	2017-02-22	92	Normal population	Heart	DFO-AAH	Neg	No Ct
8	Producer A	Site 22	2016-11-22	2017-02-22	92	Normal population	Heart	DFO-AAH	Neg	No Ct
9	Producer A	Site 22	2016-11-22	2017-02-22	92	Normal population	Heart	DFO-AAH	Neg	No Ct
10	Producer A	Site 22	2016-11-22	2017-02-22	92	Mortality	Heart	DFO-AAH	Neg	No Ct
11	Producer A	Site 22	2016-11-22	2017-02-22	92	Mortality	Heart	DFO-AAH	Neg	No Ct
12	Producer A	Site 22	2016-11-22	2017-02-22	92	Mortality	Heart	DFO-AAH	Neg	No Ct
46	Producer A	Site 22	2016-11-22	2017-04-17	146	Normal population	Heart	DFO-AAH	Neg	No Ct
47	Producer A	Site 22	2016-11-22	2017-04-17	146	Normal population	Heart	DFO-AAH	Neg	No Ct
48	Producer A	Site 22	2016-11-22	2017-04-17	146	Normal population	Heart	DFO-AAH	Neg	No Ct
49	Producer A	Site 22	2016-11-22	2017-04-17	146	Mortality	Heart	DFO-AAH	Neg	No Ct
50	Producer A	Site 22	2016-11-22	2017-04-17	146	Mortality	Heart	DFO-AAH	Neg	No Ct
51	Producer A	Site 22	2016-11-22	2017-04-17	146	Mortality	Heart	DFO-AAH	Neg	No Ct
121	Producer A	Site 22	2016-11-22	2017-07-18	238	Normal population	Heart	DFO-AAH	Pos	17.24
122	Producer A	Site 22	2016-11-22	2017-07-18	238	Normal population	Heart	DFO-AAH	Pos	26.52
123	Producer A	Site 22	2016-11-22	2017-07-18	238	Normal population	Heart	DFO-AAH	Pos	19.8
124	Producer A	Site 22	2016-11-22	2017-07-18	238	Mortality	Heart	DFO-AAH	Neg	No Ct
125	Producer A	Site 22	2016-11-22	2017-07-18	238	Mortality	Heart	DFO-AAH	Pos	20.99
126	Producer A	Site 22	2016-11-22	2017-07-18	238	Mortality	Heart	DFO-AAH	Inc	No Ct		2/4 replicate Ct ≥ 34.65
274	Producer A	Site 22	2016-11-22	2017-07-18	238	Normal population	Blood	DFO-AAH	Pos	12.54	121
275	Producer A	Site 22	2016-11-22	2017-07-18	238	Normal population	Blood	DFO-AAH	Pos	23.51	122
276	Producer A	Site 22	2016-11-22	2017-07-18	238	Normal population	Blood	DFO-AAH	Pos	19.02	123
277	Producer A	Site 22	2016-11-22	2017-07-18	238	Mortality	Blood	DFO-AAH	Pos	32.83	124
278	Producer A	Site 22	2016-11-22	2017-07-18	238	Mortality	Blood	DFO-AAH	Pos	19.95	125
279	Producer A	Site 22	2016-11-22	2017-07-18	238	Mortality	Blood	DFO-AAH	Pos	30.8	126
458	Producer A	Site 22	2016-11-22	2018-03-23	486	Mortality	Blood	DFO-AAH	Pos	19.37
459	Producer A	Site 22	2016-11-22	2018-03-23	486	Mortality	Blood	DFO-AAH	Pos	18.83
460	Producer A	Site 22	2016-11-22	2018-03-23	486	Mortality	Blood	DFO-AAH	Pos	17.36
389	Producer A	Site 22	2016-11-22	2018-05-08	532	Mortality	Blood	DFO-AAH	Pos	21.53
390	Producer A	Site 22	2016-11-22	2018-05-08	532	Mortality	Blood	DFO-AAH	Pos	20.78
391	Producer A	Site 22	2016-11-22	2018-05-08	532	Mortality	Blood	DFO-AAH	Pos	18.32
979	Producer A	Site 22	2019-02-07	2019-02-13	6	Mortality	Blood	DFO-AAH	Neg	No Ct
980	Producer A	Site 22	2019-02-07	2019-02-13	6	Mortality	Blood	DFO-AAH	Neg	No Ct
981	Producer A	Site 22	2019-02-07	2019-02-13	6	Mortality	Blood	DFO-AAH	Neg	No Ct
976	Producer A	Site 22	2019-02-07	2019-02-22	15	Normal population	Blood	DFO-AAH	Neg	No Ct
977	Producer A	Site 22	2019-02-07	2019-02-22	15	Normal population	Blood	DFO-AAH	Neg	No Ct
978	Producer A	Site 22	2019-02-07	2019-02-22	15	Normal population	Blood	DFO-AAH	Neg	No Ct
606	Producer A	Site 50	2017-11-20	2017-12-20	30	Mortality	Blood	DFO-AAH	Neg	No Ct
607	Producer A	Site 50	2017-11-20	2017-12-20	30	Mortality	Blood	DFO-AAH	Neg	No Ct
608	Producer A	Site 50	2017-11-20	2017-12-20	30	Mortality	Blood	DFO-AAH	Neg	No Ct
576	Producer A	Site 50	2017-11-20	2018-01-15	56	Moribund	Blood	DFO-AAH	Neg	No Ct
577	Producer A	Site 50	2017-11-20	2018-01-15	56	Moribund	Blood	DFO-AAH	Neg	No Ct
578	Producer A	Site 50	2017-11-20	2018-01-15	56	Enviro	Blood	DFO-AAH	Neg	No Ct
561	Producer A	Site 50	2017-11-20	2018-01-20	61	Mortality	Blood	DFO-AAH	Neg	No Ct
562	Producer A	Site 50	2017-11-20	2018-01-20	61	Mortality	Blood	DFO-AAH	Neg	No Ct
563	Producer A	Site 50	2017-11-20	2018-01-20	61	Mortality	Blood	DFO-AAH	Neg	No Ct
564	Producer A	Site 50	2017-11-20	2018-01-20	61	Mortality	Blood	DFO-AAH	Neg	No Ct
565	Producer A	Site 50	2017-11-20	2018-01-20	61	Mortality	Blood	DFO-AAH	Neg	No Ct
543	Producer A	Site 50	2017-11-20	2018-02-03	75	Normal population	Blood	DFO-AAH	Neg	No Ct
544	Producer A	Site 50	2017-11-20	2018-02-03	75	Normal population	Blood	DFO-AAH	Neg	No Ct
545	Producer A	Site 50	2017-11-20	2018-02-03	75	Normal population	Blood	DFO-AAH	Neg	No Ct
546	Producer A	Site 50	2017-11-20	2018-02-03	75	Mortality	Blood	DFO-AAH	Neg	No Ct
547	Producer A	Site 50	2017-11-20	2018-02-03	75	Mortality	Blood	DFO-AAH	Neg	No Ct
548	Producer A	Site 50	2017-11-20	2018-02-03	75	Mortality	Blood	DFO-AAH	Neg	No Ct
549	Producer A	Site 50	2017-11-20	2018-02-03	75	Mortality	Blood	DFO-AAH	Neg	No Ct
550	Producer A	Site 50	2017-11-20	2018-02-03	75	Mortality	Blood	DFO-AAH	Neg	No Ct
525	Producer A	Site 50	2017-11-20	2018-02-16	88	Mortality	Blood	DFO-AAH	Neg	No Ct
526	Producer A	Site 50	2017-11-20	2018-02-16	88	Mortality	Blood	DFO-AAH	Neg	No Ct
527	Producer A	Site 50	2017-11-20	2018-02-16	88	Mortality	Blood	DFO-AAH	Neg	No Ct
528	Producer A	Site 50	2017-11-20	2018-02-16	88	Mortality	Blood	DFO-AAH	Neg	No Ct
529	Producer A	Site 50	2017-11-20	2018-02-16	88	Mortality	Blood	DFO-AAH	Neg	No Ct
502	Producer A	Site 50	2017-11-20	2018-03-02	102	Mortality	Blood	DFO-AAH	Neg	No Ct
503	Producer A	Site 50	2017-11-20	2018-03-02	102	Mortality	Blood	DFO-AAH	Neg	No Ct
504	Producer A	Site 50	2017-11-20	2018-03-02	102	Mortality	Blood	DFO-AAH	Neg	No Ct
505	Producer A	Site 50	2017-11-20	2018-03-02	102	Mortality	Blood	DFO-AAH	Neg	No Ct
506	Producer A	Site 50	2017-11-20	2018-03-02	102	Mortality	Blood	DFO-AAH	Neg	No Ct
491	Producer A	Site 50	2017-11-20	2018-03-04	104	Normal population	Blood	DFO-AAH	Neg	No Ct
492	Producer A	Site 50	2017-11-20	2018-03-04	104	Normal population	Blood	DFO-AAH	Neg	No Ct
493	Producer A	Site 50	2017-11-20	2018-03-04	104	Normal population	Blood	DFO-AAH	Neg	No Ct
470	Producer A	Site 50	2017-11-20	2018-03-17	117	Mortality	Blood	DFO-AAH	Neg	No Ct
471	Producer A	Site 50	2017-11-20	2018-03-17	117	Mortality	Blood	DFO-AAH	Neg	No Ct
472	Producer A	Site 50	2017-11-20	2018-03-17	117	Mortality	Blood	DFO-AAH	Neg	No Ct
473	Producer A	Site 50	2017-11-20	2018-03-17	117	Mortality	Blood	DFO-AAH	Neg	No Ct
474	Producer A	Site 50	2017-11-20	2018-03-17	117	Mortality	Blood	DFO-AAH	Neg	No Ct
464	Producer A	Site 50	2017-11-20	2018-03-20	120	Mortality	Blood	DFO-AAH	Neg	No Ct
465	Producer A	Site 50	2017-11-20	2018-03-20	120	Mortality	Blood	DFO-AAH	Neg	No Ct
466	Producer A	Site 50	2017-11-20	2018-03-20	120	Mortality	Blood	DFO-AAH	Neg	No Ct
843	Producer A	Site 50	2017-11-20	2018-05-14	175	Moribund	Blood	DFO-AAH	Neg	No Ct
844	Producer A	Site 50	2017-11-20	2018-05-14	175	Moribund	Blood	DFO-AAH	Neg	No Ct
845	Producer A	Site 50	2017-11-20	2018-05-14	175	Moribund	Blood	DFO-AAH	Neg	No Ct
846	Producer A	Site 50	2017-11-20	2018-05-14	175	Moribund	Blood	DFO-AAH	Neg	No Ct
847	Producer A	Site 50	2017-11-20	2018-05-14	175	Moribund	Blood	DFO-AAH	Neg	No Ct
848	Producer A	Site 50	2017-11-20	2018-05-14	175	Moribund	Blood	DFO-AAH	Neg	No Ct
834	Producer A	Site 50	2017-11-20	2018-06-09	201	Normal population	Blood	DFO-AAH	Neg	No Ct
835	Producer A	Site 50	2017-11-20	2018-06-09	201	Normal population	Blood	DFO-AAH	Neg	No Ct
836	Producer A	Site 50	2017-11-20	2018-06-09	201	Normal population	Blood	DFO-AAH	Neg	No Ct
831	Producer A	Site 50	2017-11-20	2018-06-10	202	Mortality	Blood	DFO-AAH	Neg	No Ct
832	Producer A	Site 50	2017-11-20	2018-06-10	202	Mortality	Blood	DFO-AAH	Neg	No Ct
833	Producer A	Site 50	2017-11-20	2018-06-10	202	Mortality	Blood	DFO-AAH	Neg	No Ct
849	Producer A	Site 50	2017-11-20	2018-07-13	235	Normal population	Blood	DFO-AAH	Pos	19.81
850	Producer A	Site 50	2017-11-20	2018-07-13	235	Normal population	Blood	DFO-AAH	Pos	33.56
851	Producer A	Site 50	2017-11-20	2018-07-13	235	Normal population	Blood	DFO-AAH	Pos	13.22
852	Producer A	Site 50	2017-11-20	2018-07-13	235	Mortality	Blood	DFO-AAH	Pos	21.6
853	Producer A	Site 50	2017-11-20	2018-07-13	235	Mortality	Blood	DFO-AAH	Pos	33.92
854	Producer A	Site 50	2017-11-20	2018-07-13	235	Mortality	Blood	DFO-AAH	Pos	20.48
795	Producer A	Site 50	2017-11-20	2018-07-30	252	Normal population	Blood	DFO-AAH	Pos	21.87
796	Producer A	Site 50	2017-11-20	2018-07-30	252	Normal population	Blood	DFO-AAH	Pos	20.73
797	Producer A	Site 50	2017-11-20	2018-07-30	252	Normal population	Blood	DFO-AAH	Pos	14.31
798	Producer A	Site 50	2017-11-20	2018-07-30	252	Normal population	Blood	DFO-AAH	Pos	15.81
799	Producer A	Site 50	2017-11-20	2018-07-30	252	Normal population	Blood	DFO-AAH	Pos	16.11
800	Producer A	Site 50	2017-11-20	2018-07-30	252	Normal population	Blood	DFO-AAH	Neg	No Ct
771	Producer A	Site 50	2017-11-20	2018-08-12	265	Mortality	Blood	DFO-AAH	Pos	28.78
772	Producer A	Site 50	2017-11-20	2018-08-12	265	Mortality	Blood	DFO-AAH	Pos	12.94
773	Producer A	Site 50	2017-11-20	2018-08-12	265	Mortality	Blood	DFO-AAH	Pos	25.14
774	Producer A	Site 50	2017-11-20	2018-08-12	265	Mortality	Blood	DFO-AAH	Inc	No Ct		1/2 replicate Ct 35.51
775	Producer A	Site 50	2017-11-20	2018-08-12	265	Mortality	Blood	DFO-AAH	Pos	20.43
776	Producer A	Site 50	2017-11-20	2018-08-12	265	Mortality	Blood	DFO-AAH	Pos	17.87
761	Producer A	Site 50	2017-11-20	2018-09-19	303	Moribund	Blood	DFO-AAH	Pos	15.22
762	Producer A	Site 50	2017-11-20	2018-09-19	303	Moribund	Blood	DFO-AAH	Pos	13.3
763	Producer A	Site 50	2017-11-20	2018-09-19	303	Moribund	Blood	DFO-AAH	Pos	11.54
764	Producer A	Site 50	2017-11-20	2018-09-19	303	Moribund	Blood	DFO-AAH	Pos	17.91
765	Producer A	Site 50	2017-11-20	2018-09-19	303	Moribund	Blood	DFO-AAH	Pos	20.45
1074	Producer A	Site 50	2017-11-20	2018-10-13	327	Mortality	Blood	DFO-AAH	Pos	24.368
1075	Producer A	Site 50	2017-11-20	2018-10-13	327	Mortality	Blood	DFO-AAH	Pos	23.154
1076	Producer A	Site 50	2017-11-20	2018-10-13	327	Mortality	Blood	DFO-AAH	Pos	24.1877
1077	Producer A	Site 50	2017-11-20	2018-10-13	327	Mortality	Blood	DFO-AAH	Pos	30.2196
1078	Producer A	Site 50	2017-11-20	2018-10-13	327	Mortality	Blood	DFO-AAH	Pos	17.6165
1079	Producer A	Site 50	2017-11-20	2018-10-13	327	Mortality	Blood	DFO-AAH	Pos	13.6449
1080	Producer A	Site 50	2017-11-20	2018-10-13	327	Mortality	Blood	DFO-AAH	Pos	17.767
1081	Producer A	Site 50	2017-11-20	2018-10-13	327	Mortality	Blood	DFO-AAH	Pos	19.4246
1082	Producer A	Site 50	2017-11-20	2018-10-13	327	Mortality	Blood	DFO-AAH	Pos	20.584
1083	Producer A	Site 50	2017-11-20	2018-10-13	327	Mortality	Blood	DFO-AAH	Pos	14.3107
1084	Producer A	Site 50	2017-11-20	2018-10-13	327	Mortality	Blood	DFO-AAH	Pos	17.6087
1085	Producer A	Site 50	2017-11-20	2018-10-13	327	Mortality	Blood	DFO-AAH	Pos	17.2174
1086	Producer A	Site 50	2017-11-20	2018-10-13	327	Mortality	Blood	DFO-AAH	Pos	26.7551
1087	Producer A	Site 50	2017-11-20	2018-10-13	327	Mortality	Blood	DFO-AAH	Pos	17.2625
1088	Producer A	Site 50	2017-11-20	2018-10-13	327	Mortality	Blood	DFO-AAH	Pos	13.9463
1038	Producer A	Site 50	2017-11-20	2018-11-04	349	Normal population	Blood	DFO-AAH	Pos	16.5049
1039	Producer A	Site 50	2017-11-20	2018-11-04	349	Normal population	Blood	DFO-AAH	Pos	24.8965
1040	Producer A	Site 50	2017-11-20	2018-11-04	349	Normal population	Blood	DFO-AAH	Pos	20.358
1012	Producer A	Site 50	2017-11-20	2018-12-26	401	Mortality	Blood	DFO-AAH	Pos	18.8305
1013	Producer A	Site 50	2017-11-20	2018-12-26	401	Mortality	Blood	DFO-AAH	Pos	21.764
1014	Producer A	Site 50	2017-11-20	2018-12-26	401	Mortality	Blood	DFO-AAH	Pos	16.2118
991	Producer A	Site 50	2017-11-20	2019-02-03	440	Mortality	Blood	DFO-AAH	Pos	20.7447
992	Producer A	Site 50	2017-11-20	2019-02-03	440	Mortality	Blood	DFO-AAH	Pos	16.9348
993	Producer A	Site 50	2017-11-20	2019-02-03	440	Mortality	Blood	DFO-AAH	Pos	16.2604
145	Producer A	Site 32	2017-03-13	2017-04-17	35	Normal population	Heart	DFO-AAH	Neg	No Ct
146	Producer A	Site 32	2017-03-13	2017-04-17	35	Normal population	Heart	DFO-AAH	Neg	No Ct
147	Producer A	Site 32	2017-03-13	2017-04-17	35	Normal population	Heart	DFO-AAH	Neg	No Ct
148	Producer A	Site 32	2017-03-13	2017-04-17	35	Mortality	Heart	DFO-AAH	Neg	No Ct
149	Producer A	Site 32	2017-03-13	2017-04-17	35	Mortality	Heart	DFO-AAH	Neg	No Ct
157	Producer A	Site 32	2017-03-13	2017-05-19	67	Normal population	Heart	DFO-AAH	Neg	No Ct
158	Producer A	Site 32	2017-03-13	2017-05-19	67	Normal population	Heart	DFO-AAH	Neg	No Ct
159	Producer A	Site 32	2017-03-13	2017-05-19	67	Normal population	Heart	DFO-AAH	Neg	No Ct
160	Producer A	Site 32	2017-03-13	2017-05-19	67	Mortality	Heart	DFO-AAH	Neg	No Ct
161	Producer A	Site 32	2017-03-13	2017-05-19	67	Mortality	Heart	DFO-AAH	Neg	No Ct
162	Producer A	Site 32	2017-03-13	2017-05-19	67	Mortality	Heart	DFO-AAH	Neg	No Ct
37	Producer A	Site 32	2017-03-13	2017-06-26	105	Normal population	Heart	DFO-AAH	Neg	No Ct
38	Producer A	Site 32	2017-03-13	2017-06-26	105	Normal population	Heart	DFO-AAH	Neg	No Ct
39	Producer A	Site 32	2017-03-13	2017-06-26	105	Normal population	Heart	DFO-AAH	Neg	No Ct
40	Producer A	Site 32	2017-03-13	2017-06-26	105	Mortality	Heart	DFO-AAH	Neg	No Ct
41	Producer A	Site 32	2017-03-13	2017-06-26	105	Mortality	Heart	DFO-AAH	Neg	No Ct
42	Producer A	Site 32	2017-03-13	2017-06-26	105	Mortality	Heart	DFO-AAH	Inc	No Ct		3/4 replicate Ct ≥ 34.93
283	Producer A	Site 32	2017-03-13	2017-06-26	105	Normal population	Blood	DFO-AAH	Neg	No Ct	37
284	Producer A	Site 32	2017-03-13	2017-06-26	105	Normal population	Blood	DFO-AAH	Neg	No Ct	38
285	Producer A	Site 32	2017-03-13	2017-06-26	105	Normal population	Blood	DFO-AAH	Neg	No Ct	39
286	Producer A	Site 32	2017-03-13	2017-06-26	105	Mortality	Blood	DFO-AAH	Neg	No Ct	40
287	Producer A	Site 32	2017-03-13	2017-06-26	105	Mortality	Blood	DFO-AAH	Neg	No Ct	41
288	Producer A	Site 32	2017-03-13	2017-06-26	105	Mortality	Blood	DFO-AAH	Neg	No Ct	42
289	Producer A	Site 32	2017-03-13	2017-06-26	105	Mortality	Blood	DFO-AAH	Neg	No Ct	136
290	Producer A	Site 32	2017-03-13	2017-06-26	105	Mortality	Blood	DFO-AAH	Neg	No Ct	137
291	Producer A	Site 32	2017-03-13	2017-06-26	105	Mortality	Blood	DFO-AAH	Neg	No Ct	138
136	Producer A	Site 32	2017-03-13	2017-06-26	105	Mortality	Heart	DFO-AAH	Neg	No Ct
137	Producer A	Site 32	2017-03-13	2017-06-26	105	Mortality	Heart	DFO-AAH	Neg	No Ct
138	Producer A	Site 32	2017-03-13	2017-06-26	105	Mortality	Heart	DFO-AAH	Inc	36.92		1/4 replicate Ct 39.92
721	Producer A	Site 32	2017-03-13	2017-07-22	131	Mortality	Blood	DFO-AAH	Neg	No Ct
722	Producer A	Site 32	2017-03-13	2017-07-22	131	Mortality	Blood	DFO-AAH	Neg	No Ct
723	Producer A	Site 32	2017-03-13	2017-07-22	131	Mortality	Blood	DFO-AAH	Neg	No Ct
652	Producer A	Site 32	2017-03-13	2017-08-22	162	Mortality	Blood	DFO-AAH	Neg	No Ct
653	Producer A	Site 32	2017-03-13	2017-08-22	162	Mortality	Blood	DFO-AAH	Neg	No Ct
654	Producer A	Site 32	2017-03-13	2017-08-22	162	Mortality	Blood	DFO-AAH	Inc	No Ct		1/2 replicate Ct 35.16
588	Producer A	Site 32	2017-03-13	2018-01-09	302	Normal population	Blood	DFO-AAH	Pos	15.44
589	Producer A	Site 32	2017-03-13	2018-01-09	302	Normal population	Blood	DFO-AAH	Pos	12.86
590	Producer A	Site 32	2017-03-13	2018-01-09	302	Normal population	Blood	DFO-AAH	Pos	16.56
591	Producer A	Site 32	2017-03-13	2018-01-09	302	Normal population	Blood	DFO-AAH	Pos	15.67
592	Producer A	Site 32	2017-03-13	2018-01-09	302	Normal population	Blood	DFO-AAH	Pos	20.41
593	Producer A	Site 32	2017-03-13	2018-01-09	302	Normal population	Blood	DFO-AAH	Pos	22.97
443	Producer A	Site 32	2017-03-13	2018-04-01	384	Mortality	Blood	DFO-AAH	Pos	21.68
444	Producer A	Site 32	2017-03-13	2018-04-01	384	Mortality	Blood	DFO-AAH	Pos	18.17
445	Producer A	Site 32	2017-03-13	2018-04-01	384	Mortality	Blood	DFO-AAH	Pos	19.7
368	Producer A	Site 32	2017-03-13	2018-05-22	435	Mortality	Blood	DFO-AAH	Pos	15.32
369	Producer A	Site 32	2017-03-13	2018-05-22	435	Mortality	Blood	DFO-AAH	Pos	20.62
370	Producer A	Site 32	2017-03-13	2018-05-22	435	Mortality	Blood	DFO-AAH	Pos	17.51
621	Producer A	Site 46	2017-10-24	2017-11-24	31	Mortality	Blood	DFO-AAH	Neg	No Ct
622	Producer A	Site 46	2017-10-24	2017-11-24	31	Mortality	Blood	DFO-AAH	Neg	No Ct
623	Producer A	Site 46	2017-10-24	2017-11-24	31	Mortality	Blood	DFO-AAH	Neg	No Ct
615	Producer A	Site 46	2017-10-24	2017-12-06	43	Mortality	Blood	DFO-AAH	Neg	No Ct
616	Producer A	Site 46	2017-10-24	2017-12-06	43	Mortality	Blood	DFO-AAH	Neg	No Ct
617	Producer A	Site 46	2017-10-24	2017-12-06	43	Mortality	Blood	DFO-AAH	Neg	No Ct
618	Producer A	Site 46	2017-10-24	2017-12-06	43	Mortality	Blood	DFO-AAH	Neg	No Ct
619	Producer A	Site 46	2017-10-24	2017-12-06	43	Mortality	Blood	DFO-AAH	Neg	No Ct
620	Producer A	Site 46	2017-10-24	2017-12-06	43	Mortality	Blood	DFO-AAH	Neg	No Ct
609	Producer A	Site 46	2017-10-24	2017-12-19	56	Mortality	Blood	DFO-AAH	Neg	No Ct
610	Producer A	Site 46	2017-10-24	2017-12-19	56	Mortality	Blood	DFO-AAH	Neg	No Ct
611	Producer A	Site 46	2017-10-24	2017-12-19	56	Mortality	Blood	DFO-AAH	Neg	No Ct
594	Producer A	Site 46	2017-10-24	2018-01-03	71	Mortality	Blood	DFO-AAH	Neg	No Ct
595	Producer A	Site 46	2017-10-24	2018-01-03	71	Mortality	Blood	DFO-AAH	Neg	No Ct
596	Producer A	Site 46	2017-10-24	2018-01-03	71	Mortality	Blood	DFO-AAH	Neg	No Ct
571	Producer A	Site 46	2017-10-24	2018-01-18	86	Mortality	Blood	DFO-AAH	Neg	No Ct
572	Producer A	Site 46	2017-10-24	2018-01-18	86	Mortality	Blood	DFO-AAH	Neg	No Ct
573	Producer A	Site 46	2017-10-24	2018-01-18	86	Mortality	Blood	DFO-AAH	Neg	No Ct
574	Producer A	Site 46	2017-10-24	2018-01-18	86	Mortality	Blood	DFO-AAH	Neg	No Ct
575	Producer A	Site 46	2017-10-24	2018-01-18	86	Mortality	Blood	DFO-AAH	Neg	No Ct
530	Producer A	Site 46	2017-10-24	2018-02-14	113	Mortality	Blood	DFO-AAH	Neg	No Ct
531	Producer A	Site 46	2017-10-24	2018-02-14	113	Mortality	Blood	DFO-AAH	Neg	No Ct
532	Producer A	Site 46	2017-10-24	2018-02-14	113	Mortality	Blood	DFO-AAH	Neg	No Ct
533	Producer A	Site 46	2017-10-24	2018-02-14	113	Mortality	Blood	DFO-AAH	Neg	No Ct
534	Producer A	Site 46	2017-10-24	2018-02-14	113	Mortality	Blood	DFO-AAH	Neg	No Ct
507	Producer A	Site 46	2017-10-24	2018-02-28	127	Mortality	Blood	DFO-AAH	Neg	No Ct
508	Producer A	Site 46	2017-10-24	2018-02-28	127	Mortality	Blood	DFO-AAH	Neg	No Ct
509	Producer A	Site 46	2017-10-24	2018-02-28	127	Mortality	Blood	DFO-AAH	Neg	No Ct
510	Producer A	Site 46	2017-10-24	2018-02-28	127	Mortality	Blood	DFO-AAH	Neg	No Ct
511	Producer A	Site 46	2017-10-24	2018-02-28	127	Mortality	Blood	DFO-AAH	Neg	No Ct
475	Producer A	Site 46	2017-10-24	2018-03-14	141	Mortality	Blood	DFO-AAH	Neg	No Ct
476	Producer A	Site 46	2017-10-24	2018-03-14	141	Mortality	Blood	DFO-AAH	Neg	No Ct
477	Producer A	Site 46	2017-10-24	2018-03-14	141	Mortality	Blood	DFO-AAH	Neg	No Ct
478	Producer A	Site 46	2017-10-24	2018-03-14	141	Mortality	Blood	DFO-AAH	Neg	No Ct
479	Producer A	Site 46	2017-10-24	2018-03-14	141	Mortality	Blood	DFO-AAH	Neg	No Ct
446	Producer A	Site 46	2017-10-24	2018-03-28	155	Normal population	Blood	DFO-AAH	Neg	No Ct
447	Producer A	Site 46	2017-10-24	2018-03-28	155	Normal population	Blood	DFO-AAH	Neg	No Ct
448	Producer A	Site 46	2017-10-24	2018-03-28	155	Normal population	Blood	DFO-AAH	Neg	No Ct
449	Producer A	Site 46	2017-10-24	2018-03-28	155	Mortality	Blood	DFO-AAH	Neg	No Ct
450	Producer A	Site 46	2017-10-24	2018-03-28	155	Mortality	Blood	DFO-AAH	Neg	No Ct
451	Producer A	Site 46	2017-10-24	2018-03-28	155	Mortality	Blood	DFO-AAH	Neg	No Ct
395	Producer A	Site 46	2017-10-24	2018-05-04	192	Normal population	Blood	DFO-AAH	Neg	No Ct
396	Producer A	Site 46	2017-10-24	2018-05-04	192	Normal population	Blood	DFO-AAH	Pos	35.04
397	Producer A	Site 46	2017-10-24	2018-05-04	192	Normal population	Blood	DFO-AAH	Neg	No Ct
398	Producer A	Site 46	2017-10-24	2018-05-04	192	Mortality	Blood	DFO-AAH	Neg	No Ct
399	Producer A	Site 46	2017-10-24	2018-05-04	192	Mortality	Blood	DFO-AAH	Neg	No Ct
400	Producer A	Site 46	2017-10-24	2018-05-04	192	Mortality	Blood	DFO-AAH	Neg	No Ct
401	Producer A	Site 46	2017-10-24	2018-05-04	192	Mortality	Blood	DFO-AAH	Neg	No Ct
855	Producer A	Site 46	2017-10-24	2018-05-18	206	Normal population	Blood	DFO-AAH	Neg	No Ct
856	Producer A	Site 46	2017-10-24	2018-05-18	206	Normal population	Blood	DFO-AAH	Pos	22.39
857	Producer A	Site 46	2017-10-24	2018-05-18	206	Normal population	Blood	DFO-AAH	Neg	No Ct
858	Producer A	Site 46	2017-10-24	2018-05-18	206	Mortality	Blood	DFO-AAH	Neg	No Ct
859	Producer A	Site 46	2017-10-24	2018-05-18	206	Mortality	Blood	DFO-AAH	Neg	No Ct
860	Producer A	Site 46	2017-10-24	2018-06-08	227	Normal population	Blood	DFO-AAH	Neg	No Ct
861	Producer A	Site 46	2017-10-24	2018-06-08	227	Normal population	Blood	DFO-AAH	Neg	No Ct
862	Producer A	Site 46	2017-10-24	2018-06-08	227	Normal population	Blood	DFO-AAH	Neg	No Ct
863	Producer A	Site 46	2017-10-24	2018-06-08	227	Mortality	Blood	DFO-AAH	Pos	15.78
864	Producer A	Site 46	2017-10-24	2018-06-08	227	Mortality	Blood	DFO-AAH	Neg	No Ct
865	Producer A	Site 46	2017-10-24	2018-06-08	227	Mortality	Blood	DFO-AAH	Pos	21.39
362	Producer A	Site 46	2017-10-24	2018-07-06	255	Normal population	Blood	DFO-AAH	Pos	32.87
363	Producer A	Site 46	2017-10-24	2018-07-06	255	Normal population	Blood	DFO-AAH	Pos	28.1
364	Producer A	Site 46	2017-10-24	2018-07-06	255	Normal population	Blood	DFO-AAH	Pos	14.22
365	Producer A	Site 46	2017-10-24	2018-07-06	255	Mortality	Blood	DFO-AAH	Pos	14.7
366	Producer A	Site 46	2017-10-24	2018-07-06	255	Mortality	Blood	DFO-AAH	Pos	21.13
367	Producer A	Site 46	2017-10-24	2018-07-06	255	Mortality	Blood	DFO-AAH	Pos	19.38
766	Producer A	Site 46	2017-10-24	2018-08-21	301	Mortality	Blood	DFO-AAH	Pos	15.14
767	Producer A	Site 46	2017-10-24	2018-08-21	301	Mortality	Blood	DFO-AAH	Pos	13.3
768	Producer A	Site 46	2017-10-24	2018-08-21	301	Mortality	Blood	DFO-AAH	Pos	14.28
769	Producer A	Site 46	2017-10-24	2018-08-21	301	Mortality	Blood	DFO-AAH	Pos	20.72
770	Producer A	Site 46	2017-10-24	2018-08-21	301	Mortality	Blood	DFO-AAH	Pos	18.35
1102	Producer A	Site 46	2017-10-24	2018-10-04	345	Normal population	Blood	DFO-AAH	Pos	16.4468
1103	Producer A	Site 46	2017-10-24	2018-10-04	345	Normal population	Blood	DFO-AAH	Pos	15.9711
1104	Producer A	Site 46	2017-10-24	2018-10-04	345	Normal population	Blood	DFO-AAH	Pos	20.964
1105	Producer A	Site 46	2017-10-24	2018-10-04	345	Mortality	Blood	DFO-AAH	Pos	15.2368
1106	Producer A	Site 46	2017-10-24	2018-10-04	345	Mortality	Blood	DFO-AAH	Pos	14.0833
1107	Producer A	Site 46	2017-10-24	2018-10-04	345	Mortality	Blood	DFO-AAH	Pos	19.9281
1108	Producer A	Site 46	2017-10-24	2018-10-04	345	Moribund	Blood	DFO-AAH	Pos	13.8741
1109	Producer A	Site 46	2017-10-24	2018-10-04	345	Moribund	Blood	DFO-AAH	Pos	19.1777
1110	Producer A	Site 46	2017-10-24	2018-10-04	345	Moribund	Blood	DFO-AAH	Pos	15.8013
1111	Producer A	Site 46	2017-10-24	2018-10-04	345	Moribund	Blood	DFO-AAH	Pos	14.5083
1112	Producer A	Site 46	2017-10-24	2018-10-04	345	Moribund	Blood	DFO-AAH	Pos	13.6621
1113	Producer A	Site 46	2017-10-24	2018-10-04	345	Moribund	Blood	DFO-AAH	Pos	24.4699
1114	Producer A	Site 46	2017-10-24	2018-10-04	345	Moribund	Blood	DFO-AAH	Pos	26.2232
1115	Producer A	Site 46	2017-10-24	2018-10-04	345	Moribund	Blood	DFO-AAH	Pos	12.3338
1116	Producer A	Site 46	2017-10-24	2018-10-04	345	Moribund	Blood	DFO-AAH	Pos	18.5041
1117	Producer A	Site 46	2017-10-24	2018-10-04	345	Moribund	Blood	DFO-AAH	Pos	22.6085
1118	Producer A	Site 46	2017-10-24	2018-10-04	345	Moribund	Blood	DFO-AAH	Pos	17.3833
1119	Producer A	Site 46	2017-10-24	2018-10-04	345	Moribund	Blood	DFO-AAH	Pos	34.7433
1120	Producer A	Site 46	2017-10-24	2018-10-04	345	Moribund	Blood	DFO-AAH	Pos	28.1972
1121	Producer A	Site 46	2017-10-24	2018-10-04	345	Moribund	Blood	DFO-AAH	Pos	12.738
1122	Producer A	Site 46	2017-10-24	2018-10-04	345	Moribund	Blood	DFO-AAH	Pos	18.1752
1089	Producer A	Site 46	2017-10-24	2018-10-12	353	Mortality	Blood	DFO-AAH	Pos	22.6501
1090	Producer A	Site 46	2017-10-24	2018-10-12	353	Mortality	Blood	DFO-AAH	Pos	23.2023
1091	Producer A	Site 46	2017-10-24	2018-10-12	353	Mortality	Blood	DFO-AAH	Pos	16.0391
1092	Producer A	Site 46	2017-10-24	2018-10-12	353	Mortality	Blood	DFO-AAH	Pos	15.2679
1044	Producer A	Site 46	2017-10-24	2018-10-26	367	Normal population	Blood	DFO-AAH	Pos	16.0857
1045	Producer A	Site 46	2017-10-24	2018-10-26	367	Normal population	Blood	DFO-AAH	Pos	15.576
1046	Producer A	Site 46	2017-10-24	2018-10-26	367	Normal population	Blood	DFO-AAH	Pos	14.3504
1047	Producer A	Site 46	2017-10-24	2018-10-26	367	Mortality	Blood	DFO-AAH	Pos	19.3526
1048	Producer A	Site 46	2017-10-24	2018-10-26	367	Mortality	Blood	DFO-AAH	Pos	16.9407
1049	Producer A	Site 46	2017-10-24	2018-10-26	367	Mortality	Blood	DFO-AAH	Pos	18.1894
1023	Producer A	Site 46	2017-10-24	2018-11-07	379	Mortality	Blood	DFO-AAH	Pos	14.0447
1024	Producer A	Site 46	2017-10-24	2018-11-07	379	Mortality	Blood	DFO-AAH	Pos	11.3776
1025	Producer A	Site 46	2017-10-24	2018-11-07	379	Mortality	Blood	DFO-AAH	Pos	27.7904
1026	Producer A	Site 46	2017-10-24	2018-11-07	379	Mortality	Blood	DFO-AAH	Pos	15.5152
1027	Producer A	Site 46	2017-10-24	2018-11-07	379	Mortality	Blood	DFO-AAH	Pos	14.7403
1028	Producer A	Site 46	2017-10-24	2018-11-07	379	Mortality	Blood	DFO-AAH	Pos	26.0805
1029	Producer A	Site 46	2017-10-24	2018-11-07	379	Mortality	Blood	DFO-AAH	Pos	26.9665
1030	Producer A	Site 46	2017-10-24	2018-11-07	379	Mortality	Blood	DFO-AAH	Pos	17.5149
1031	Producer A	Site 46	2017-10-24	2018-11-07	379	Mortality	Blood	DFO-AAH	Pos	14.1473
1032	Producer A	Site 46	2017-10-24	2018-11-07	379	Mortality	Blood	DFO-AAH	Pos	24.7262
1033	Producer A	Site 46	2017-10-24	2018-11-07	379	Mortality	Blood	DFO-AAH	Pos	19.4298
1034	Producer A	Site 46	2017-10-24	2018-11-07	379	Mortality	Blood	DFO-AAH	Pos	15.9149
1035	Producer A	Site 46	2017-10-24	2018-11-07	379	Mortality	Blood	DFO-AAH	Pos	21.4224
1036	Producer A	Site 46	2017-10-24	2018-11-07	379	Mortality	Blood	DFO-AAH	Pos	19.5671
1037	Producer A	Site 46	2017-10-24	2018-11-07	379	Mortality	Blood	DFO-AAH	Pos	22.0588
1020	Producer A	Site 46	2017-10-24	2018-11-27	399	Mortality	Blood	DFO-AAH	Pos	22.6599
1021	Producer A	Site 46	2017-10-24	2018-11-27	399	Mortality	Blood	DFO-AAH	Pos	20.8089
1022	Producer A	Site 46	2017-10-24	2018-11-27	399	Mortality	Blood	DFO-AAH	Pos	21.494
1015	Producer A	Site 46	2017-10-24	2018-12-14	416	Mortality	Blood	DFO-AAH	Pos	15.7563
1016	Producer A	Site 46	2017-10-24	2018-12-14	416	Mortality	Blood	DFO-AAH	Pos	15.3651
1017	Producer A	Site 46	2017-10-24	2018-12-14	416	Mortality	Blood	DFO-AAH	Pos	15.6795
1018	Producer A	Site 46	2017-10-24	2018-12-14	416	Mortality	Blood	DFO-AAH	Pos	16.0379
1019	Producer A	Site 46	2017-10-24	2018-12-14	416	Mortality	Blood	DFO-AAH	Pos	17.3909
1009	Producer A	Site 46	2017-10-24	2018-12-28	430	Mortality	Blood	DFO-AAH	Pos	11.7804
1010	Producer A	Site 46	2017-10-24	2018-12-28	430	Mortality	Blood	DFO-AAH	Pos	16.271
1011	Producer A	Site 46	2017-10-24	2018-12-28	430	Mortality	Blood	DFO-AAH	Pos	16.968
1004	Producer A	Site 46	2017-10-24	2019-01-11	444	Mortality	Blood	DFO-AAH	Pos	19.7155
1005	Producer A	Site 46	2017-10-24	2019-01-11	444	Mortality	Blood	DFO-AAH	Pos	15.5228
1006	Producer A	Site 46	2017-10-24	2019-01-11	444	Mortality	Blood	DFO-AAH	Pos	16.0664
1007	Producer A	Site 46	2017-10-24	2019-01-11	444	Mortality	Blood	DFO-AAH	Pos	17.2022
1008	Producer A	Site 46	2017-10-24	2019-01-11	444	Mortality	Blood	DFO-AAH	Pos	17.1713
997	Producer A	Site 46	2017-10-24	2019-01-25	458	Mortality	Blood	DFO-AAH	Pos	22.3945
998	Producer A	Site 46	2017-10-24	2019-01-25	458	Mortality	Blood	DFO-AAH	Pos	22.8732
999	Producer A	Site 46	2017-10-24	2019-01-25	458	Mortality	Blood	DFO-AAH	Pos	17.4748
1000	Producer A	Site 46	2017-10-24	2019-01-25	458	Mortality	Blood	DFO-AAH	Pos	15.7894
169	Producer A	Site 20	2016-10-17	2017-05-17	212	Mortality	Heart	DFO-AAH	Neg	No Ct
170	Producer A	Site 20	2016-10-17	2017-05-17	212	Mortality	Heart	DFO-AAH	Inc	No Ct		2/4 replicate Ct ≥ 34.50
171	Producer A	Site 20	2016-10-17	2017-05-17	212	Mortality	Heart	DFO-AAH	Pos	34.63
193	Producer A	Site 20	2016-10-17	2017-05-17	212	Mortality	Blood	DFO-AAH	Pos	30.21	169
194	Producer A	Site 20	2016-10-17	2017-05-17	212	Mortality	Blood	DFO-AAH	Pos	31.09	170
195	Producer A	Site 20	2016-10-17	2017-05-17	212	Mortality	Blood	DFO-AAH	Pos	30.02	171
707	Producer A	Site 20	2016-10-17	2017-08-01	288	Normal population	Blood	DFO-AAH	Pos	12.33
708	Producer A	Site 20	2016-10-17	2017-08-01	288	Normal population	Blood	DFO-AAH	Pos	13.4
709	Producer A	Site 20	2016-10-17	2017-08-01	288	Normal population	Blood	DFO-AAH	Pos	12.74
710	Producer A	Site 20	2016-10-17	2017-08-01	288	Mortality	Blood	DFO-AAH	Pos	14.24
711	Producer A	Site 20	2016-10-17	2017-08-01	288	Mortality	Blood	DFO-AAH	Pos	11.97
712	Producer A	Site 20	2016-10-17	2017-08-01	288	Mortality	Blood	DFO-AAH	Pos	13.5
678	Producer A	Site 20	2016-10-17	2017-08-09	296	Mortality	Blood	DFO-AAH	Pos	12.29
679	Producer A	Site 20	2016-10-17	2017-08-09	296	Mortality	Blood	DFO-AAH	Pos	14.73
680	Producer A	Site 20	2016-10-17	2017-08-09	296	Mortality	Blood	DFO-AAH	Pos	12.99
681	Producer A	Site 20	2016-10-17	2017-08-09	296	Mortality	Blood	DFO-AAH	Pos	13
682	Producer A	Site 20	2016-10-17	2017-08-09	296	Mortality	Blood	DFO-AAH	Neg	No Ct
670	Producer A	Site 20	2016-10-17	2017-08-20	307	Normal population	Blood	DFO-AAH	Pos	15.2
671	Producer A	Site 20	2016-10-17	2017-08-20	307	Normal population	Blood	DFO-AAH	Pos	14.82
672	Producer A	Site 20	2016-10-17	2017-08-20	307	Normal population	Blood	DFO-AAH	Pos	12.82
664	Producer A	Site 20	2016-10-17	2017-08-21	308	Mortality	Blood	DFO-AAH	Pos	12.34
665	Producer A	Site 20	2016-10-17	2017-08-21	308	Mortality	Blood	DFO-AAH	Pos	14.1
666	Producer A	Site 20	2016-10-17	2017-08-21	308	Mortality	Blood	DFO-AAH	Pos	15.43
640	Producer A	Site 20	2016-10-17	2017-10-02	350	Mortality	Blood	DFO-AAH	Pos	13.59
641	Producer A	Site 20	2016-10-17	2017-10-02	350	Mortality	Blood	DFO-AAH	Pos	16.35
642	Producer A	Site 20	2016-10-17	2017-10-02	350	Mortality	Blood	DFO-AAH	Pos	17.41
480	Producer A	Site 20	2016-10-17	2018-03-11	510	Mortality	Blood	DFO-AAH	Pos	16.91
481	Producer A	Site 20	2016-10-17	2018-03-11	510	Mortality	Blood	DFO-AAH	Pos	15.32
482	Producer A	Site 20	2016-10-17	2018-03-11	510	Mortality	Blood	DFO-AAH	Pos	18.5
402	Producer A	Site 20	2016-10-17	2018-04-24	554	Mortality	Blood	DFO-AAH	Pos	25.39
403	Producer A	Site 20	2016-10-17	2018-04-24	554	Mortality	Blood	DFO-AAH	Pos	18.44
404	Producer A	Site 20	2016-10-17	2018-04-24	554	Mortality	Blood	DFO-AAH	Pos	16.87
994	Producer A	Site 20	2018-11-05	2019-02-01	88	Mortality	Blood	DFO-AAH	Neg	No Ct
995	Producer A	Site 20	2018-11-05	2019-02-01	88	Mortality	Blood	DFO-AAH	Neg	No Ct
996	Producer A	Site 20	2018-11-05	2019-02-01	88	Mortality	Blood	DFO-AAH	Neg	No Ct
970	Producer A	Site 20	2018-11-05	2019-02-26	113	Normal population	Blood	DFO-AAH	Neg	No Ct
971	Producer A	Site 20	2018-11-05	2019-02-26	113	Normal population	Blood	DFO-AAH	Neg	No Ct
972	Producer A	Site 20	2018-11-05	2019-02-26	113	Normal population	Blood	DFO-AAH	Neg	No Ct
1157	Producer A	Site 20	2018-11-05	2019-04-03	149	Mortality	Blood	DFO-AAH	Inc	No Ct		1/2 replicate Ct 35.16
1158	Producer A	Site 20	2018-11-05	2019-04-03	149	Mortality	Blood	DFO-AAH	Neg	No Ct
1159	Producer A	Site 20	2018-11-05	2019-04-03	149	Mortality	Blood	DFO-AAH	Neg	No Ct
1160	Producer A	Site 20	2018-11-05	2019-04-03	149	Mortality	Blood	DFO-AAH	Neg	No Ct
1161	Producer A	Site 20	2018-11-05	2019-04-03	149	Mortality	Blood	DFO-AAH	Neg	No Ct
1162	Producer A	Site 20	2018-11-05	2019-04-03	149	Mortality	Blood	DFO-AAH	Neg	No Ct
70	Producer A	Site 21	2016-11-01	2017-04-17	167	Normal population	Heart	DFO-AAH	Neg	No Ct
71	Producer A	Site 21	2016-11-01	2017-04-17	167	Normal population	Heart	DFO-AAH	Neg	No Ct
72	Producer A	Site 21	2016-11-01	2017-04-17	167	Normal population	Heart	DFO-AAH	Neg	No Ct
73	Producer A	Site 21	2016-11-01	2017-04-17	167	Mortality	Heart	DFO-AAH	Neg	No Ct
74	Producer A	Site 21	2016-11-01	2017-04-17	167	Mortality	Heart	DFO-AAH	Neg	No Ct
75	Producer A	Site 21	2016-11-01	2017-04-17	167	Mortality	Heart	DFO-AAH	Neg	No Ct
58	Producer A	Site 21	2016-11-01	2017-07-18	259	Normal population	Heart	DFO-AAH	Pos	19.75
59	Producer A	Site 21	2016-11-01	2017-07-18	259	Normal population	Heart	DFO-AAH	Pos	18.27
60	Producer A	Site 21	2016-11-01	2017-07-18	259	Normal population	Heart	DFO-AAH	Pos	16.91
61	Producer A	Site 21	2016-11-01	2017-07-18	259	Mortality	Heart	DFO-AAH	Pos	18.69
62	Producer A	Site 21	2016-11-01	2017-07-18	259	Mortality	Heart	DFO-AAH	Pos	31.55
63	Producer A	Site 21	2016-11-01	2017-07-18	259	Mortality	Heart	DFO-AAH	Pos	17.9
637	Producer A	Site 21	2016-11-01	2017-10-03	336	Mortality	Blood	DFO-AAH	Pos	14
638	Producer A	Site 21	2016-11-01	2017-10-03	336	Mortality	Blood	DFO-AAH	Pos	15.29
639	Producer A	Site 21	2016-11-01	2017-10-03	336	Mortality	Blood	DFO-AAH	Pos	17.33
724	Producer A	Site 21	2016-11-01	2018-03-26	510	Mortality	Blood	DFO-AAH	Pos	15.29
725	Producer A	Site 21	2016-11-01	2018-03-26	510	Mortality	Blood	DFO-AAH	Pos	12.3
726	Producer A	Site 21	2016-11-01	2018-03-26	510	Mortality	Blood	DFO-AAH	Pos	22.41
371	Producer A	Site 21	2016-11-01	2018-05-22	567	Mortality	Blood	DFO-AAH	Pos	16.59
372	Producer A	Site 21	2016-11-01	2018-05-22	567	Mortality	Blood	DFO-AAH	Pos	16.91
373	Producer A	Site 21	2016-11-01	2018-05-22	567	Mortality	Blood	DFO-AAH	Pos	17.71
810	Producer A	Site 21	2016-11-01	2018-07-15	621	Mortality	Blood	DFO-AAH	Pos	24.07
811	Producer A	Site 21	2016-11-01	2018-07-15	621	Mortality	Blood	DFO-AAH	Pos	18.33
812	Producer A	Site 21	2016-11-01	2018-07-15	621	Mortality	Blood	DFO-AAH	Pos	17.38
25	Producer A	Site 28	2017-02-16	2017-03-09	21	Normal population	Heart	DFO-AAH	Neg	No Ct
26	Producer A	Site 28	2017-02-16	2017-03-09	21	Normal population	Heart	DFO-AAH	Neg	No Ct
27	Producer A	Site 28	2017-02-16	2017-03-09	21	Normal population	Heart	DFO-AAH	Neg	No Ct
28	Producer A	Site 28	2017-02-16	2017-03-09	21	Mortality	Heart	DFO-AAH	Neg	No Ct
29	Producer A	Site 28	2017-02-16	2017-03-09	21	Mortality	Heart	DFO-AAH	Neg	No Ct
30	Producer A	Site 28	2017-02-16	2017-03-09	21	Mortality	Heart	DFO-AAH	Inc	No Ct		1/4 replicate Ct 36.66
82	Producer A	Site 28	2017-02-16	2017-05-03	76	Normal population	Heart	DFO-AAH	Neg	No Ct
83	Producer A	Site 28	2017-02-16	2017-05-03	76	Normal population	Heart	DFO-AAH	Neg	No Ct
84	Producer A	Site 28	2017-02-16	2017-05-03	76	Normal population	Heart	DFO-AAH	Neg	No Ct
85	Producer A	Site 28	2017-02-16	2017-05-03	76	Mortality	Heart	DFO-AAH	Neg	No Ct
86	Producer A	Site 28	2017-02-16	2017-05-03	76	Mortality	Heart	DFO-AAH	Neg	No Ct
87	Producer A	Site 28	2017-02-16	2017-05-03	76	Mortality	Heart	DFO-AAH	Neg	No Ct
76	Producer A	Site 28	2017-02-16	2017-05-24	97	Normal population	Heart	DFO-AAH	Neg	No Ct
77	Producer A	Site 28	2017-02-16	2017-05-24	97	Normal population	Heart	DFO-AAH	Neg	No Ct
78	Producer A	Site 28	2017-02-16	2017-05-24	97	Normal population	Heart	DFO-AAH	Neg	No Ct
79	Producer A	Site 28	2017-02-16	2017-05-24	97	Mortality	Heart	DFO-AAH	Neg	No Ct
80	Producer A	Site 28	2017-02-16	2017-05-24	97	Mortality	Heart	DFO-AAH	Neg	No Ct
81	Producer A	Site 28	2017-02-16	2017-05-24	97	Mortality	Heart	DFO-AAH	Neg	No Ct
94	Producer A	Site 5	2015-10-21	2017-05-03	560	Mortality	Heart	DFO-AAH	Pos	24.74
95	Producer A	Site 5	2015-10-21	2017-05-03	560	Mortality	Heart	DFO-AAH	Pos	21.82
96	Producer A	Site 5	2015-10-21	2017-05-03	560	Mortality	Heart	DFO-AAH	Pos	28.15
585	Producer A	Site 5	2017-11-25	2018-01-11	47	Normal population	Blood	DFO-AAH	Neg	No Ct
586	Producer A	Site 5	2017-11-25	2018-01-11	47	Normal population	Blood	DFO-AAH	Neg	No Ct
587	Producer A	Site 5	2017-11-25	2018-01-11	47	Normal population	Blood	DFO-AAH	Neg	No Ct
556	Producer A	Site 5	2017-11-25	2018-01-24	60	Mortality	Blood	DFO-AAH	Neg	No Ct
557	Producer A	Site 5	2017-11-25	2018-01-24	60	Mortality	Blood	DFO-AAH	Neg	No Ct
558	Producer A	Site 5	2017-11-25	2018-01-24	60	Mortality	Blood	DFO-AAH	Neg	No Ct
559	Producer A	Site 5	2017-11-25	2018-01-24	60	Mortality	Blood	DFO-AAH	Neg	No Ct
560	Producer A	Site 5	2017-11-25	2018-01-24	60	Mortality	Blood	DFO-AAH	Neg	No Ct
535	Producer A	Site 5	2017-11-25	2018-02-08	75	Mortality	Blood	DFO-AAH	Neg	No Ct
536	Producer A	Site 5	2017-11-25	2018-02-08	75	Mortality	Blood	DFO-AAH	Neg	No Ct
537	Producer A	Site 5	2017-11-25	2018-02-08	75	Mortality	Blood	DFO-AAH	Neg	No Ct
538	Producer A	Site 5	2017-11-25	2018-02-08	75	Mortality	Blood	DFO-AAH	Neg	No Ct
539	Producer A	Site 5	2017-11-25	2018-02-08	75	Mortality	Blood	DFO-AAH	Neg	No Ct
515	Producer A	Site 5	2017-11-25	2018-02-21	88	Mortality	Blood	DFO-AAH	Neg	No Ct
516	Producer A	Site 5	2017-11-25	2018-02-21	88	Mortality	Blood	DFO-AAH	Neg	No Ct
517	Producer A	Site 5	2017-11-25	2018-02-21	88	Mortality	Blood	DFO-AAH	Neg	No Ct
518	Producer A	Site 5	2017-11-25	2018-02-21	88	Mortality	Blood	DFO-AAH	Neg	No Ct
519	Producer A	Site 5	2017-11-25	2018-02-21	88	Mortality	Blood	DFO-AAH	Neg	No Ct
486	Producer A	Site 5	2017-11-25	2018-03-08	103	Mortality	Blood	DFO-AAH	Neg	No Ct
487	Producer A	Site 5	2017-11-25	2018-03-08	103	Mortality	Blood	DFO-AAH	Neg	No Ct
488	Producer A	Site 5	2017-11-25	2018-03-08	103	Mortality	Blood	DFO-AAH	Neg	No Ct
489	Producer A	Site 5	2017-11-25	2018-03-08	103	Mortality	Blood	DFO-AAH	Neg	No Ct
490	Producer A	Site 5	2017-11-25	2018-03-08	103	Mortality	Blood	DFO-AAH	Neg	No Ct
425	Producer A	Site 5	2017-11-25	2018-04-16	142	Mortality	Blood	DFO-AAH	Neg	No Ct
426	Producer A	Site 5	2017-11-25	2018-04-16	142	Mortality	Blood	DFO-AAH	Neg	No Ct
427	Producer A	Site 5	2017-11-25	2018-04-16	142	Mortality	Blood	DFO-AAH	Neg	No Ct
428	Producer A	Site 5	2017-11-25	2018-04-16	142	Normal population	Blood	DFO-AAH	Neg	No Ct
429	Producer A	Site 5	2017-11-25	2018-04-16	142	Normal population	Blood	DFO-AAH	Neg	No Ct
430	Producer A	Site 5	2017-11-25	2018-04-16	142	Normal population	Blood	DFO-AAH	Neg	No Ct
727	Producer A	Site 5	2017-11-25	2018-05-17	173	Normal population	Blood	DFO-AAH	Neg	No Ct
728	Producer A	Site 5	2017-11-25	2018-05-17	173	Normal population	Blood	DFO-AAH	Neg	No Ct
729	Producer A	Site 5	2017-11-25	2018-05-17	173	Normal population	Blood	DFO-AAH	Neg	No Ct
730	Producer A	Site 5	2017-11-25	2018-05-17	173	Normal population	Blood	DFO-AAH	Neg	No Ct
731	Producer A	Site 5	2017-11-25	2018-05-17	173	Normal population	Blood	DFO-AAH	Neg	No Ct
732	Producer A	Site 5	2017-11-25	2018-05-17	173	Normal population	Blood	DFO-AAH	Neg	No Ct
733	Producer A	Site 5	2017-11-25	2018-05-17	173	Normal population	Blood	DFO-AAH	Neg	No Ct
734	Producer A	Site 5	2017-11-25	2018-05-17	173	Normal population	Blood	DFO-AAH	Neg	No Ct
735	Producer A	Site 5	2017-11-25	2018-05-17	173	Normal population	Blood	DFO-AAH	Neg	No Ct
736	Producer A	Site 5	2017-11-25	2018-05-17	173	Normal population	Blood	DFO-AAH	Neg	No Ct
786	Producer A	Site 5	2017-11-25	2018-08-08	256	Mortality	Blood	DFO-AAH	Neg	No Ct
787	Producer A	Site 5	2017-11-25	2018-08-08	256	Mortality	Blood	DFO-AAH	Pos	30.77
788	Producer A	Site 5	2017-11-25	2018-08-08	256	Mortality	Blood	DFO-AAH	Neg	No Ct
1169	Producer A	Site 5	2017-11-25	2019-02-08	440	Mortality	Blood	DFO-AAH	Pos	14.7886
1170	Producer A	Site 5	2017-11-25	2019-02-08	440	Mortality	Blood	DFO-AAH	Pos	18.1318
1171	Producer A	Site 5	2017-11-25	2019-02-08	440	Mortality	Blood	DFO-AAH	Pos	14.4762
31	Producer A	Site 29	2017-02-16	2017-06-30	134	Normal population	Heart	DFO-AAH	Neg	No Ct
32	Producer A	Site 29	2017-02-16	2017-06-30	134	Normal population	Heart	DFO-AAH	Neg	No Ct
33	Producer A	Site 29	2017-02-16	2017-06-30	134	Normal population	Heart	DFO-AAH	Neg	No Ct
34	Producer A	Site 29	2017-02-16	2017-06-30	134	Mortality	Heart	DFO-AAH	Inc	No Ct		1/4 replicate Ct 34.86
35	Producer A	Site 29	2017-02-16	2017-06-30	134	Mortality	Heart	DFO-AAH	Neg	No Ct
36	Producer A	Site 29	2017-02-16	2017-06-30	134	Mortality	Heart	DFO-AAH	Neg	No Ct
253	Producer A	Site 29	2017-02-16	2017-06-30	134	Normal population	Blood	DFO-AAH	Neg	No Ct	31
254	Producer A	Site 29	2017-02-16	2017-06-30	134	Normal population	Blood	DFO-AAH	Neg	No Ct	32
255	Producer A	Site 29	2017-02-16	2017-06-30	134	Normal population	Blood	DFO-AAH	Neg	No Ct	33
256	Producer A	Site 29	2017-02-16	2017-06-30	134	Mortality	Blood	DFO-AAH	Neg	No Ct	34
257	Producer A	Site 29	2017-02-16	2017-06-30	134	Mortality	Blood	DFO-AAH	Neg	No Ct	35
258	Producer A	Site 29	2017-02-16	2017-06-30	134	Mortality	Blood	DFO-AAH	Neg	No Ct	36
262	Producer A	Site 29	2017-02-16	2017-07-21	155	Mortality	Blood	DFO-AAH	Neg	No Ct
263	Producer A	Site 29	2017-02-16	2017-07-21	155	Mortality	Blood	DFO-AAH	Neg	No Ct
264	Producer A	Site 29	2017-02-16	2017-07-21	155	Mortality	Blood	DFO-AAH	Neg	No Ct
271	Producer A	Site 29	2017-02-16	2017-07-21	155	Normal population	Blood	DFO-AAH	Pos	23.08
272	Producer A	Site 29	2017-02-16	2017-07-21	155	Normal population	Blood	DFO-AAH	Pos	26.62
273	Producer A	Site 29	2017-02-16	2017-07-21	155	Normal population	Blood	DFO-AAH	Pos	22.66
683	Producer A	Site 29	2017-02-16	2017-08-04	169	Normal population	Blood	DFO-AAH	Pos	10.47
684	Producer A	Site 29	2017-02-16	2017-08-04	169	Normal population	Blood	DFO-AAH	Pos	27.82
685	Producer A	Site 29	2017-02-16	2017-08-04	169	Normal population	Blood	DFO-AAH	Pos	28.05
686	Producer A	Site 29	2017-02-16	2017-08-04	169	Mortality	Blood	DFO-AAH	Neg	No Ct
687	Producer A	Site 29	2017-02-16	2017-08-04	169	Mortality	Blood	DFO-AAH	Pos	11.27
688	Producer A	Site 29	2017-02-16	2017-08-04	169	Mortality	Blood	DFO-AAH	Neg	No Ct
627	Producer A	Site 29	2017-02-16	2017-10-27	253	Mortality	Blood	DFO-AAH	Pos	15.37
628	Producer A	Site 29	2017-02-16	2017-10-27	253	Mortality	Blood	DFO-AAH	Pos	13.45
629	Producer A	Site 29	2017-02-16	2017-10-27	253	Mortality	Blood	DFO-AAH	Pos	13.73
405	Producer A	Site 29	2017-02-16	2018-04-24	432	Normal population	Blood	DFO-AAH	Pos	17.35
406	Producer A	Site 29	2017-02-16	2018-04-24	432	Normal population	Blood	DFO-AAH	Pos	17.26
407	Producer A	Site 29	2017-02-16	2018-04-24	432	Normal population	Blood	DFO-AAH	Pos	16.1
408	Producer A	Site 29	2017-02-16	2018-04-24	432	Mortality	Blood	DFO-AAH	Pos	18.45
409	Producer A	Site 29	2017-02-16	2018-04-24	432	Mortality	Blood	DFO-AAH	Pos	21.89
410	Producer A	Site 29	2017-02-16	2018-04-24	432	Mortality	Blood	DFO-AAH	Pos	18.9
1142	Producer A	Site 29	2017-02-16	2018-07-10	509	Normal population	Blood	DFO-AAH	Pos	16.2411
1143	Producer A	Site 29	2017-02-16	2018-07-10	509	Normal population	Blood	DFO-AAH	Pos	15.3999
1144	Producer A	Site 29	2017-02-16	2018-07-10	509	Normal population	Blood	DFO-AAH	Pos	14.3447
1145	Producer A	Site 29	2017-02-16	2018-07-10	509	Normal population	Blood	DFO-AAH	Pos	14.6939
1146	Producer A	Site 29	2017-02-16	2018-07-10	509	Normal population	Blood	DFO-AAH	Pos	14.8262
1147	Producer A	Site 29	2017-02-16	2018-07-10	509	Normal population	Blood	DFO-AAH	Pos	16.1182
1148	Producer A	Site 29	2017-02-16	2018-07-10	509	Normal population	Blood	DFO-AAH	Pos	14.7213
1149	Producer A	Site 29	2017-02-16	2018-07-10	509	Normal population	Blood	DFO-AAH	Pos	17.5832
1150	Producer A	Site 29	2017-02-16	2018-07-10	509	Normal population	Blood	DFO-AAH	Pos	17.2356
1151	Producer A	Site 29	2017-02-16	2018-07-10	509	Normal population	Blood	DFO-AAH	Pos	17.492
1138	Producer A	Site 29	2017-02-16	2018-07-13	512	Moribund	Blood	DFO-AAH	Pos	16.9221
1139	Producer A	Site 29	2017-02-16	2018-07-13	512	Moribund	Blood	DFO-AAH	Pos	15.3346
1140	Producer A	Site 29	2017-02-16	2018-07-13	512	Moribund	Blood	DFO-AAH	Pos	17.2644
1141	Producer A	Site 29	2017-02-16	2018-07-13	512	Moribund	Blood	DFO-AAH	Pos	16.077
1099	Producer A	Site 29	2017-02-16	2018-10-05	596	Mortality	Blood	DFO-AAH	Pos	17.6829
1100	Producer A	Site 29	2017-02-16	2018-10-05	596	Mortality	Blood	DFO-AAH	Pos	16.3405
1101	Producer A	Site 29	2017-02-16	2018-10-05	596	Mortality	Blood	DFO-AAH	Pos	16.2825
244	Producer A	Site 6	2015-12-21	2017-05-16	512	Mortality	Blood	DFO-AAH	Pos	20.34
245	Producer A	Site 6	2015-12-21	2017-05-16	512	Mortality	Blood	DFO-AAH	Pos	19.53
246	Producer A	Site 6	2015-12-21	2017-05-16	512	Mortality	Blood	DFO-AAH	Pos	22.81

## Sheet: Histology data (Ht & Skm)
Polinski et al 2022. Heart inflammation and piscine orthoreovirus genotype-1 in Pacific Canada Atlantic salmon net-pen farms: 2016-2019 Supplemental File 1
Histopathology scoring results
												Path. = pathologist		Heart abbreviations															Skin/Skeletal muscle abbreviations
												DWK = Doran W. Kirkbright			MKM = myocardial karyomegaly/megalocytosis														SMI = skeletal muscle inflammation
												GDM = Gary D. Marty			EPL = epicarditis, lymphohistiocytic														DUC = Dermatitis, ulcerative
												HNS = Heindrich N. Snyman			EPH = epicarditis, histiocytic														MDN = myofibre degeneration and/or necrosis
												LB = Laura Baseler			ENL = endocarditis, lymphohistiocytic					Blank = not applicable/not present									KUD = Kudoa thyrsites
												MP = Michael Pawlik			ENE = endocarditis, eosinophilic					NP = appropriate tissue not present on slide									MGR = granulomatous inflammation (not MRS)
															ENH = endocarditis, histiocytic					Scoring = none (0), mild (1), moderate (2), or severe/abundant (3);									MRS = Renibacterium salmoninarum
															ECH = endocardial cell hypertrophy														MPS = Piscirickettsia salmonis
															MNC = myocardial multinucleate cells
															CCC = congestion of compact cortical layer
															HTH = thrombosis
															HGR = granulomatous inflammation
															HRS = Renibacterium salmoninarum
															HPS = Piscirickettsia salmonis
										* Presumed status based on indirect PRV-1 molecular screening of alternative sampling events
														Heart															Skin/skeletal muscle
Sampling event	PRV screening No.	Producer	Region	Cohort	Seawater entry date	Farm site	Sample date	Days at sea	Fish health status	PRV status	PRV Ct	AHC Case #	Path.	MKM	EPL	EPH	ENL	ENE	ENH	ECH	MNC	CCC	HTH	HGR	HRS	HPS	Cumulative heart inflammation (EPL+ENL)	Heart Comments	SMI	DUC	MDN	KUD	MGR	MRS	MPS	Skin/Skeletal muscle comments
17	857	Producer A	Discovery	32	2017-10-24	Site 46	2018-05-18	206	Normal Population	Neg	No Ct	2018-5914-	GDM	0	1	0	1	0	0	0	0	0	0	0	0	0	2		0	0	0	0	0	0	0
20	228	Producer A	Broughton	9	2016-05-04	Site 12	2017-05-03	364	Mortality	Pos	13.54	2017-3987-6	LB	1	1	0	0	0	0	0	0	0	0	0	0	0	1		0	0	0	0	0	0	0
20	227	Producer A	Broughton	9	2016-05-04	Site 12	2017-05-03	364	Mortality	Pos	14.28	2017-3987-5	LB	1	1	0	0	0	0	0	0	0	0	0	0	0	1		1	1	0	0	0	0	0	SMI focally affects white muscle
20	226	Producer A	Broughton	9	2016-05-04	Site 12	2017-05-03	364	Mortality	Pos	17.86	2017-3987-4	LB	0	1	0	0	0	0	0	0	0	0	0	0	0	1	Multifocal, mild, cardiomyocyte mineralization in the outer compact layer of the ventricle	0	0	0	0	0	0	0
21	281	Producer A	Broughton	9	2016-05-04	Site 12	2017-07-13	435	Mortality	Pos	14.24	2017-4017-2	GDM	1	1	0	1	0	0	0	0	0	0	0	0	0	2		0	0	0	0	0	0	0
21	280	Producer A	Broughton	9	2016-05-04	Site 12	2017-07-13	435	Mortality	Pos	15.2	2017-4017-1	GDM	1	1	0	1	0	0	0	0	0	0	0	0	0	2		0	0	0	0	0	0	0
21	282	Producer A	Broughton	9	2016-05-04	Site 12	2017-07-13	435	Mortality	Pos	16.16	2017-4017-3	GDM	0	1	0	2	0	0	1	0	0	0	0	0	0	3		NP	NP	NP	NP	NP	NP	NP
27	461	Producer A	Clayoquot	10	2016-09-11	Site 13	2018-03-24	559	Mortality	Pos	13.86	2018-6047	MP	1	1	0	0	0	0	2	0	0	0	0	0	0	1		0	0	1	0	0	0	0
27	463	Producer A	Clayoquot	10	2016-09-11	Site 13	2018-03-24	559	Mortality	Pos	16.13	2018-6047	MP	1	1	0	1	0	0	1	0	2	1	0	0	0	2		0	0	0	0	0	0	0
27	462	Producer A	Clayoquot	10	2016-09-11	Site 13	2018-03-24	559	Mortality	Pos	15.32	2018-6047	MP	1	2	0	1	0	0	1	0	0	1	0	0	0	3		0	0	1	0	0	0	0
28	376	Producer A	Clayoquot	10	2016-09-11	Site 13	2018-05-21	617	Mortality	Pos	17.67	2018-4314-	MP	0	1	0	0	0	0	0	0	0	1	0	0	0	1		0	0	2	0	0	0	0	MDN is characterized by a locally extensive area of atrophy and degeneration of red muscle fibers
28	375	Producer A	Clayoquot	10	2016-09-11	Site 13	2018-05-21	617	Mortality	Pos	16.65	2018-4314-	MP	1	2	0	0	0	0	2	0	0	1	0	0	0	2	MDN is associated with aggregates of rod shaped bacteria scattered throughout the myocardium and endocardium consistent with Aeromonas salmonicida; EPL is chronic-active with fibrinous exudates, epicardial fibrosis and intralesional aggregates of rod shaped bacteria consistent with Aeromonas salmonicida	0	0	0	0	0	0	0
28	374	Producer A	Clayoquot	10	2016-09-11	Site 13	2018-05-21	617	Mortality	Pos	18.23	2018-4314-	MP	1	1	0	1	0	0	0	0	0	1	0	0	0	2		0	0	1	0	0	0	0
39	483	Producer A	Clayoquot	13	2016-10-17	Site 19	2018-03-10	509	Mortality	Pos	15.26	2018-6040	MP	1	1	0	0	0	1	0	0	0	1	0	0	0	1		0	0	0	0	0	0	0
39	484	Producer A	Clayoquot	13	2016-10-17	Site 19	2018-03-10	509	Mortality	Pos	15.57	2018-6040	MP	1	1	0	0	0	0	0	0	0	1	0	0	0	1		0	0	0	0	0	0	0
39	485	Producer A	Clayoquot	13	2016-10-17	Site 19	2018-03-10	509	Mortality	Pos	16.4	2018-6040	MP	1	1	0	1	0	0	0	0	0	0	0	0	0	2		0	0	1	0	0	0	0
46	481	Producer A	Clayoquot	14	2016-10-17	Site 20	2018-03-11	510	Mortality	Pos	15.32	2018-6043	GDM	0	0	0	1	0	0	0	0	0	0	0	0	0	1		0	0	1	0	0	0	0
46	480	Producer A	Clayoquot	14	2016-10-17	Site 20	2018-03-11	510	Mortality	Pos	16.91	2018-6043	GDM	0	0	1	1	0	0	0	0	0	1	0	0	0	1		0	0	0	0	0	0	0
46	482	Producer A	Clayoquot	14	2016-10-17	Site 20	2018-03-11	510	Mortality	Pos	18.5	2018-6043	GDM	0	1	0	1	0	0	0	0	0	0	0	0	0	2		0	0	0	0	0	0	0
47	404	Producer A	Clayoquot	14	2016-10-17	Site 20	2018-04-24	554	Mortality	Pos	16.87	2018-4063	GDM	1	0	0	1	0	0	0	0	0	0	0	0	0	1		1	0	0	0	0	0	0
47	402	Producer A	Clayoquot	14	2016-10-17	Site 20	2018-04-24	554	Mortality	Pos	25.39	2018-4063	GDM	0	0	0	1	0	0	0	0	0	1	0	0	0	1		0	0	0	0	0	0	0	steatitis, lymphohistiocytic, bifocal, mild;
47	403	Producer A	Clayoquot	14	2016-10-17	Site 20	2018-04-24	554	Mortality	Pos	18.44	2018-4063	GDM	2	1	0	1	0	0	0	0	0	0	0	0	0	2		0	0	0	0	0	0	0
51	725	Producer A	Clayoquot	15	2016-11-01	Site 21	2018-03-26	510	Mortality	Pos	12.3	2018-6048	GDM	0	1	0	0	0	0	0	0	0	0	0	0	0	1		0	0	0	0	0	0	0
51	724	Producer A	Clayoquot	15	2016-11-01	Site 21	2018-03-26	510	Mortality	Pos	15.29	2018-6048	GDM	0	0	0	1	0	0	0	0	0	0	0	0	0	1		0	0	0	0	0	0	0	one margin of the red skeletal muscle has foci of congestion and hemorrhage;
51	726	Producer A	Clayoquot	15	2016-11-01	Site 21	2018-03-26	510	Mortality	Pos	22.41	2018-6048	GDM	0	1	0	0	0	0	0	0	0	1	0	0	0	1		0	0	0	0	0	0	0
52	371	Producer A	Clayoquot	15	2016-11-01	Site 21	2018-05-22	567	Mortality	Pos	16.59	2018-4054-	GDM	0	0	0	0	0	0	0	0	0	0	0	0	0	0		0	0	0	0	0	0	0
52	372	Producer A	Clayoquot	15	2016-11-01	Site 21	2018-05-22	567	Mortality	Pos	16.91	2018-4054-	GDM	1	1	0	0	0	0	0	0	0	0	0	0	0	1		0	0	1	0	0	0	0
52	373	Producer A	Clayoquot	15	2016-11-01	Site 21	2018-05-22	567	Mortality	Pos	17.71	2018-4054-	GDM	0	1	0	1	0	0	0	0	0	0	0	0	0	2		1	0	0	0	0	0	0
53	810	Producer A	Clayoquot	15	2016-11-01	Site 21	2018-07-15	621	Mortality	Pos	24.07	2018-6052	GDM	3	0	0	0	0	0	0	0	0	1	0	0	0	0		0	0	1	0	0	0	0
53	812	Producer A	Clayoquot	15	2016-11-01	Site 21	2018-07-15	621	Mortality	Pos	17.38	2018-6052	GDM	2	1	0	0	0	0	0	0	0	0	0	0	0	1		0	0	0	0	0	0	0
53	811	Producer A	Clayoquot	15	2016-11-01	Site 21	2018-07-15	621	Mortality	Pos	18.33	2018-6052	GDM	0	1	0	0	0	0	0	0	0	0	0	0	0	1		0	0	0	0	0	0	0
57	460	Producer A	Clayoquot	16	2016-11-22	Site 22	2018-03-23	486	Mortality	Pos	17.36	2018-6045	GDM	0	0	0	0	0	0	0	0	0	0	0	0	0	0		0	0	0	0	0	0	0
57	459	Producer A	Clayoquot	16	2016-11-22	Site 22	2018-03-23	486	Mortality	Pos	18.83	2018-6045	GDM	0	1	0	0	0	1	0	0	0	0	0	0	0	1		0	0	1	0	0	0	0
57	458	Producer A	Clayoquot	16	2016-11-22	Site 22	2018-03-23	486	Mortality	Pos	19.37	2018-6045	GDM	0	1	0	1	0	1	0	0	0	0	0	0	0	2		0	0	0	0	0	0	0
58	391	Producer A	Clayoquot	16	2016-11-22	Site 22	2018-05-08	532	Mortality	Pos	18.32	2018-4060-	GDM	2	0	0	0	0	0	0	0	0	1	0	0	0	0		0	0	0	0	0	0	0
58	389	Producer A	Clayoquot	16	2016-11-22	Site 22	2018-05-08	532	Mortality	Pos	21.53	2018-4060-	GDM	0	0	0	0	0	0	0	0	0	0	0	0	0	0		0	0	0	0	0	0	0
58	390	Producer A	Clayoquot	16	2016-11-22	Site 22	2018-05-08	532	Mortality	Pos	20.78	2018-4060-	GDM	2	1	0	1	0	0	0	0	0	0	0	0	0	2		0	0	0	0	0	0	0
78	1100	Producer A	Discovery	19	2017-02-16	Site 29	2018-10-05	596	Mortality	Pos	16.3405	2018-6063	GDM	2	0	0	0	0	0	0	0	0	0	0	0	0	0		0	0	1	0	0	0	0
78	1099	Producer A	Discovery	19	2017-02-16	Site 29	2018-10-05	596	Mortality	Pos	17.6829	2018-6063	GDM	0	0	0	0	0	0	0	0	0	0	0	0	0	0		1	0	1	0	0	0	0
78	1101	Producer A	Discovery	19	2017-02-16	Site 29	2018-10-05	596	Mortality	Pos	16.2825	2018-6063	GDM	0	1	0	0	0	0	0	0	0	0	0	0	0	1		0	0	0	1	0	0	0
93	1123	Producer A	Discovery	21	2017-03-03	Site 31	2018-10-03	579	Mortality	Pos	16.975	2018-5910	MP	1	2	0	1	0	0	0	0	0	0	0	0	0	3		0	0	0	0	0	0	0
93	1125	Producer A	Discovery	21	2017-03-03	Site 31	2018-10-03	579	Mortality	Pos	17.3394	2018-5910	MP	1	2	0	1	0	0	0	0	0	0	0	0	0	3		0	0	0	0	0	0	0
93	1124	Producer A	Discovery	21	2017-03-03	Site 31	2018-10-03	579	Mortality	Pos	17.5349	2018-5910	MP	1	2	0	1	0	0	1	0	0	0	0	0	0	3		0	0	1	0	0	0	0
96	136	Producer A	Clayoquot	22	2017-03-13	Site 32	2017-06-26	105	Mortality	Neg	No Ct	2017-3234-1	GDM	0	0	0	0	0	0	0	0	0	0	0	0	0	0		0	0	0	0	0	0	0
96	137	Producer A	Clayoquot	22	2017-03-13	Site 32	2017-06-26	105	Mortality	Neg	No Ct	2017-3234-2	GDM	0	1	0	0	0	0	0	0	0	0	0	0	0	1		0	0	0	0	0	0	0
100	444	Producer A	Clayoquot	22	2017-03-13	Site 32	2018-04-01	384	Mortality	Pos	18.17	2018-2664-	LB	0	1	0	1	0	0	0	0	0	0	0	0	0	2		0	0	0	0	0	0	0
100	445	Producer A	Clayoquot	22	2017-03-13	Site 32	2018-04-01	384	Mortality	Pos	19.7	2018-2664-	LB	0	1	0	1	0	0	0	0	0	0	0	0	0	2		0	0	1	0	0	0	0
100	443	Producer A	Clayoquot	22	2017-03-13	Site 32	2018-04-01	384	Mortality	Pos	21.68	2018-2664-	LB	0	1	0	1	0	0	0	0	0	0	0	0	0	2		1	0	0	0	0	0	0	SMI multifocally affects red muscle
106	311	Producer A	Clayoquot	24	2017-04-03	Site 34	2017-06-26	84	Mortality	Neg	No Ct	2017-3233-2	HNS	0	1	0	0	0	0	0	0	0	0	0	0	0	1		0	0	0	0	0	0	0
106	312	Producer A	Clayoquot	24	2017-04-03	Site 34	2017-06-26	84	Mortality	Neg	No Ct	2017-3233-3	HNS	0	1	0	0	0	0	0	0	0	0	0	0	0	1		0	0	0	0	0	0	0
106	310	Producer A	Clayoquot	24	2017-04-03	Site 34	2017-06-26	84	Mortality	Neg	No Ct	2017-3233-1	HNS	0	1	0	1	0	0	0	0	0	0	0	0	0	2		0	0	0	0	0	0	0
112	457	Producer A	Clayoquot	24	2017-04-03	Site 34	2018-03-27	358	Mortality	Pos	16.37	2018-6049-3	GDM	1	1	0	0	0	0	0	0	0	0	0	0	0	1		0	0	1	0	0	0	0
112	455	Producer A	Clayoquot	24	2017-04-03	Site 34	2018-03-27	358	Mortality	Pos	16.68	2018-6049-1	GDM	0	1	0	0	0	0	0	0	0	0	0	0	0	1		0	0	0	0	0	0	0
112	456	Producer A	Clayoquot	24	2017-04-03	Site 34	2018-03-27	358	Mortality	Pos	23.36	2018-6049-2	GDM	0	1	0	2	0	0	0	0	0	0	0	0	0	3		0	0	1	0	0	0	0
113	394	Producer A	Clayoquot	24	2017-04-03	Site 34	2018-05-07	399	Mortality	Pos	15.63	2018-2662-	MP	0	0	0	0	0	0	0	0	0	0	0	0	0	0		0	0	2	0	0	0	0	MDN is characterized by moderate multifocal vacuolar degeneration of muscle fibers ("Adria Cells")
113	393	Producer A	Clayoquot	24	2017-04-03	Site 34	2018-05-07	399	Mortality	Pos	18.99	2018-2662-	MP	0	0	1	1	0	0	0	0	1	0	0	0	0	1		0	0	1	0	0	0	0
113	392	Producer A	Clayoquot	24	2017-04-03	Site 34	2018-05-07	399	Mortality	Pos	20.88	2018-2662-	MP	1	1	0	0	0	2	0	0	0	0	0	0	0	1		0	0	1	0	0	0	0
114	809	Producer A	Clayoquot	24	2017-04-03	Site 34	2018-07-18	471	Mortality	Pos	18.06	2018-5359-	MP	2	1	0	0	0	0	1	0	0	0	0	0	0	1		0	0	0	0	0	0	0
114	808	Producer A	Clayoquot	24	2017-04-03	Site 34	2018-07-18	471	Mortality	Pos	23.35	2018-5359-	MP	0	1	0	1	0	0	1	0	0	0	0	0	0	2		0	0	0	0	0	0	0
114	807	Producer A	Clayoquot	24	2017-04-03	Site 34	2018-07-18	471	Mortality	Pos	23.84	2018-5359-	MP	0	1	0	1	0	0	0	0	0	0	0	0	0	2		0	0	2	0	0	0	0
122	600	Producer A	Clayoquot	28	2017-09-25	Site 39	2017-12-20	86	Mortality	Neg	No Ct	2017-6537-	GDM	0	0	0	0	0	0	0	0	0	0	0	0	0	0		0	0	0	0	0	0	0
122	603	Producer A	Clayoquot	28	2017-09-25	Site 39	2017-12-20	86	Mortality	Neg	No Ct	2017-6537-	GDM	0	0	0	0	0	0	0	0	0	0	0	0	0	0		0	0	0	0	0	0	0
122	605	Producer A	Clayoquot	28	2017-09-25	Site 39	2017-12-20	86	Mortality	Neg	No Ct	2017-6537-	GDM	0	0	0	0	0	0	0	0	0	0	0	0	0	0		0	0	0	0	0	0	0
122	601	Producer A	Clayoquot	28	2017-09-25	Site 39	2017-12-20	86	Mortality	Neg	No Ct	2017-6537-	GDM	0	1	0	0	0	0	0	0	0	0	0	0	0	1		0	0	0	0	0	0	0
122	602	Producer A	Clayoquot	28	2017-09-25	Site 39	2017-12-20	86	Mortality	Neg	No Ct	2017-6537-	GDM	0	1	0	0	0	0	0	0	0	0	0	0	0	1		0	0	0	0	0	0	0
122	604	Producer A	Clayoquot	28	2017-09-25	Site 39	2017-12-20	86	Mortality	Neg	No Ct	2017-6537-	GDM	0	1	0	0	0	0	0	0	0	0	0	0	0	1		0	0	0	0	0	0	0
128	1096	Producer A	Clayoquot	28	2017-09-25	Site 39	2018-10-07	377	Mortality	Pos	18.0723	2018-5912-	GDM	0	1	0	0	0	0	0	0	0	0	0	0	0	1		0	0	0	0	0	0	0
128	1097	Producer A	Clayoquot	28	2017-09-25	Site 39	2018-10-07	377	Mortality	Pos	24.8842	2018-5912-	GDM	1	1	0	0	0	0	0	0	0	0	0	0	0	1		0	0	1	0	0	0	0
128	1098	Producer A	Clayoquot	28	2017-09-25	Site 39	2018-10-07	377	Mortality	Pos	14.4185	2018-5912-	GDM	1	1	0	1	0	0	0	0	0	0	0	0	0	2		0	0	0	0	0	0	0
157	1135	Producer A	Clayoquot	31	2017-10-21	Site 45	2018-09-02	316	Mortality	Pos	16.2516	2018-5361-	MP	1	0	0	0	0	0	0	0	0	0	0	0	3	0		0	0	0	0	0	0	0
157	1137	Producer A	Clayoquot	31	2017-10-21	Site 45	2018-09-02	316	Mortality	Pos	14.1671	2018-5361-	MP	1	1	0	0	0	0	1	0	0	2	0	0	0	1		0	0	1	0	0	0	0
157	1136	Producer A	Clayoquot	31	2017-10-21	Site 45	2018-09-02	316	Mortality	Pos	17.6222	2018-5361-	MP	1	2	0	1	0	0	1	0	0	0	0	0	0	3		0	0	0	0	0	0	0
158	1053	Producer A	Clayoquot	31	2017-10-21	Site 45	2018-10-23	367	Mortality	Pos	16.2474	2018-6065	GDM	0	0	0	0	0	0	0	0	0	0	0	0	0	0		0	0	1	0	0	0	0
158	1052	Producer A	Clayoquot	31	2017-10-21	Site 45	2018-10-23	367	Mortality	Pos	17.7251	2018-6065	GDM	0	0	0	1	0	0	0	0	0	0	0	0	0	1		0	0	0	0	0	0	0
158	1051	Producer A	Clayoquot	31	2017-10-21	Site 45	2018-10-23	367	Mortality	Pos	14.7011	2018-6065	GDM	0	1	0	1	0	0	0	0	0	0	0	0	0	2		0	0	0	0	0	0	0
169	449	Producer A	Discovery	32	2017-10-24	Site 46	2018-03-28	155	Mortality	Neg	No Ct	2018-6051	MP	0	1	0	1	0	0	0	0	0	0	0	0	0	2		0	0	0	0	0	0	0
169	451	Producer A	Discovery	32	2017-10-24	Site 46	2018-03-28	155	Mortality	Neg	No Ct	2018-6051	MP	0	1	0	1	1	0	1	0	0	0	0	0	0	2		0	0	0	0	0	0	0
169	450	Producer A	Discovery	32	2017-10-24	Site 46	2018-03-28	155	Mortality	Neg	No Ct	2018-6051	MP	1	2	0	1	0	0	2	0	0	0	0	0	0	3		0	0	0	0	0	0	0
171	855	Producer A	Discovery	32	2017-10-24	Site 46	2018-05-18	206	Normal Population	Neg	No Ct	2018-5914-	GDM	0	0	0	0	0	0	0	0	0	0	0	0	0	0		0	0	0	0	0	0	0
171	856	Producer A	Discovery	32	2017-10-24	Site 46	2018-05-18	206	Normal Population	Pos	22.39	2018-5914-	GDM	0	1	0	0	0	0	0	0	0	0	0	0	0	1		0	0	0	0	0	0	0
175	1106	Producer A	Discovery	32	2017-10-24	Site 46	2018-10-04	345	Mortality	Pos	14.0833	2018-6062	MP	1	1	0	1	0	0	2	0	0	0	0	0	0	2		0	0	1	0	0	0	0
175	1105	Producer A	Discovery	32	2017-10-24	Site 46	2018-10-04	345	Mortality	Pos	15.2368	2018-6062	MP	1	1	0	1	0	0	1	0	0	0	0	0	0	2		1	0	1	0	0	0	0
175	1107	Producer A	Discovery	32	2017-10-24	Site 46	2018-10-04	345	Mortality	Pos	19.9281	2018-6062	MP	0	1	0	1	0	0	0	0	0	0	0	0	0	2		0	0	0	0	0	0	0
199	491	Producer A	Clayoquot	36	2017-11-20	Site 50	2018-03-04	104	Normal Population	Neg	No Ct	2018-1649-	GDM	0	1	0	1	0	0	0	0	0	0	0	0	0	2		0	0	1	0	0	0	0
199	492	Producer A	Clayoquot	36	2017-11-20	Site 50	2018-03-04	104	Normal Population	Neg	No Ct	2018-1649-	GDM	0	1	0	1	0	0	3	0	0	0	0	0	0	2		0	0	0	0	0	0	0
199	493	Producer A	Clayoquot	36	2017-11-20	Site 50	2018-03-04	104	Normal Population	Neg	No Ct	2018-1649-	GDM	0	1	0	2	0	0	2	0	0	0	0	0	0	3		0	0	1	0	0	0	0
201	464	Producer A	Clayoquot	36	2017-11-20	Site 50	2018-03-20	120	Mortality	Neg	No Ct	2018-1649-	GDM	0	1	0	0	1	0	0	0	0	0	0	0	0	1		2	0	0	0	0	0	0
201	465	Producer A	Clayoquot	36	2017-11-20	Site 50	2018-03-20	120	Mortality	Neg	No Ct	2018-1649-	GDM	0	1	1	0	0	0	0	0	0	0	0	0	0	1		0	0	0	0	0	0	0
201	466	Producer A	Clayoquot	36	2017-11-20	Site 50	2018-03-20	120	Mortality	Neg	No Ct	2018-1649-	GDM	0	1	0	1	2	0	0	0	0	0	0	0	0	2	ENE is limited to bulbus arteriosus;	1	0	0	0	0	0	0
203	834	Producer A	Clayoquot	36	2017-11-20	Site 50	2018-06-09	201	Normal Population	Neg	No Ct	2018-4317-1	MP	1	1	0	1	0	0	0	0	0	1	0	0	0	2		0	0	1	1	0	0	0
203	835	Producer A	Clayoquot	36	2017-11-20	Site 50	2018-06-09	201	Normal Population	Neg	No Ct	2018-4317-2	MP	1	1	0	1	1	0	1	0	0	1	0	0	0	2		0	0	0	0	0	0	0
203	836	Producer A	Clayoquot	36	2017-11-20	Site 50	2018-06-09	201	Normal Population	Neg	No Ct	2018-4317-3	MP	1	1	1	1	0	0	3	0	0	0	0	0	0	2		0	0	2	0	0	0	0
218	425	Producer A	Broughton	37	2017-11-25	Site 5	2018-04-16	142	Mortality	Neg	No Ct	2018-4065-	MP	1	1	0	0	0	0	0	0	0	0	0	0	0	1		0	0	1	0	0	0	0
218	426	Producer A	Broughton	37	2017-11-25	Site 5	2018-04-16	142	Mortality	Neg	No Ct	2018-4065-	MP	0	1	0	1	0	0	0	0	0	0	0	0	0	2	Moderate locally extensive subendocardial fibrosis within the bulbus arteriosus (It's possible that this is sectioning artifact but based on the orientation this seems unlikely)	0	0	0	0	0	0	0
218	427	Producer A	Broughton	37	2017-11-25	Site 5	2018-04-16	142	Mortality	Neg	No Ct	2018-4065-	MP	0	1	0	1	0	0	0	0	0	0	0	0	0	2		0	0	1	0	0	0	0
220	787	Producer A	Broughton	37	2017-11-25	Site 5	2018-08-08	256	Mortality	Pos	30.77	2018-6054	GDM	0	0	0	0	0	0	0	0	0	0	0	0	0	0		0	0	0	0	0	0	0
220	786	Producer A	Broughton	37	2017-11-25	Site 5	2018-08-08	256	Mortality	Neg	No Ct	2018-6054	GDM	0	1	0	0	0	0	0	0	0	0	0	0	0	1		0	0	0	0	0	0	0
220	788	Producer A	Broughton	37	2017-11-25	Site 5	2018-08-08	256	Mortality	Neg	No Ct	2018-6054	GDM	0	1	0	0	0	0	0	0	0	0	0	0	0	1		0	0	0	0	0	0	0
226	423	Producer A	Broughton	40	2018-02-21	Site 8	2018-04-19	57	Mortality	Neg	No Ct	2018-4315-	GDM	0	0	0	0	0	0	0	0	0	0	0	0	0	0		0	0	1	0	0	0	0
226	424	Producer A	Broughton	40	2018-02-21	Site 8	2018-04-19	57	Mortality	Neg	No Ct	2018-4315-	GDM	0	1	0	0	0	0	0	0	0	0	0	0	0	1		0	0	0	0	0	0	0
230	420	Producer A	Clayoquot	41	2018-03-09	Site 10	2018-04-23	45	Mortality	Neg	No Ct	2018-5913-	MP	1	1	0	0	0	0	0	0	0	0	0	0	0	1		0	0	0	0	0	0	0
230	422	Producer A	Clayoquot	41	2018-03-09	Site 10	2018-04-23	45	Mortality	Neg	No Ct	2018-5913-	MP	0	1	0	0	0	0	0	0	0	0	0	0	0	1		0	0	0	0	0	0	0
230	421	Producer A	Clayoquot	41	2018-03-09	Site 10	2018-04-23	45	Mortality	Neg	No Ct	2018-5913-	MP	0	1	0	1	0	0	0	0	0	0	0	0	0	2		0	0	0	0	0	0	0
236	434	Producer A	Broughton	42	2018-03-10	Site 11	2018-04-13	34	Mortality	Neg	No Ct	2018-4064-	GDM	0	0	0	0	0	0	0	0	0	0	0	0	0	0		0	0	0	0	0	0	0
236	436	Producer A	Broughton	42	2018-03-10	Site 11	2018-04-13	34	Mortality	Neg	No Ct	2018-4064-	GDM	0	0	0	0	0	0	0	0	0	0	0	0	0	0		NP	NP	NP	NP	NP	NP	NP
236	435	Producer A	Broughton	42	2018-03-10	Site 11	2018-04-13	34	Mortality	Neg	No Ct	2018-4064-	GDM	0	1	0	1	0	0	0	0	0	0	0	0	0	2		0	0	0	0	0	0	0
239	783	Producer A	Broughton	42	2018-03-10	Site 11	2018-08-09	152	Mortality	Neg	No Ct	2018-6057	MP	1	2	0	0	1	0	0	0	0	0	0	0	0	2		0	0	0	0	0	0	0
239	784	Producer A	Broughton	42	2018-03-10	Site 11	2018-08-09	152	Mortality	Neg	No Ct	2018-6057	MP	1	1	0	1	2	0	0	0	0	0	0	0	0	2		0	0	0	0	0	0	0
239	785	Producer A	Broughton	42	2018-03-10	Site 11	2018-08-09	152	Mortality	Neg	No Ct	2018-6057	MP	1	1	0	1	1	0	0	0	0	1	0	0	0	2		0	0	1	0	0	0	0	Multifocal mild epithelial necrosis
251	380	Producer A	Broughton	44	2018-04-04	Site 12	2018-05-15	41	Mortality	Neg	No Ct	2018-5909	GDM	0	0	0	0	0	0	0	0	0	0	0	0	0	0		0	0	0	0	0	0	0
251	381	Producer A	Broughton	44	2018-04-04	Site 12	2018-05-15	41	Mortality	Neg	No Ct	2018-5909	GDM	0	0	0	0	1	0	0	0	0	0	0	0	0	0		0	0	0	0	0	0	0	a 5 x 2 mm region has scattered foci of hemorrhage (site of trauma?);
251	382	Producer A	Broughton	44	2018-04-04	Site 12	2018-05-15	41	Mortality	Neg	No Ct	2018-5909	GDM	0	0	0	0	1	0	0	0	0	0	0	0	0	0		0	0	0	0	0	0	0
4		Producer B	Broughton	2	2015-09-09	Site 4	2017-03-28	566	Mortality	Pos*	N/A	2017-1571-1/3/4	HNS	0	1	0	0	0	0	0	0	0	0	0	0	0	1		0	0	0	0	0	0	0
4		Producer B	Broughton	2	2015-09-09	Site 4	2017-03-28	566	Mortality	Pos*	N/A	2017-1571-2/5	HNS	0	0	0	1	0	0	0	0	0	0	0	0	0	1	atrium is congested;	0	0	0	0	0	0	0
4		Producer B	Broughton	2	2015-09-09	Site 4	2017-03-28	566	Mortality	Pos*	N/A	2017-1571-1/3/4	HNS	0	1	0	0	0	0	0	0	0	0	0	0	0	1		0	0	0	0	0	0	0
4		Producer B	Broughton	2	2015-09-09	Site 4	2017-03-28	566	Mortality	Pos*	N/A	2017-1571-1/3/4	HNS	1	1	0	0	0	0	0	0	0	0	0	0	0	1		0	0	0	0	0	0	0
4		Producer B	Broughton	2	2015-09-09	Site 4	2017-03-28	566	Mortality	Pos*	N/A	2017-1571-2/5	HNS	1	0	0	1	0	0	0	0	0	0	0	0	0	1	ENL are both single foci within the spongy and compact ventricular myocardium;	0	0	0	0	0	0	0
29		Producer B	Nootka	11	2016-09-19	Site 14	2017-08-09	324	Mortality	Pos*	N/A	2017-4137-1	LB	0	1	0	0	0	0	0	0	0	0	0	0	0	1		0	0	0	0	0	0	0
29		Producer B	Nootka	11	2016-09-19	Site 14	2017-08-09	324	Mortality	Pos*	N/A	2017-4137-2	LB	0	1	0	0	2	0	0	0	0	0	0	0	0	1		0	0	0	0	0	0	0	Focal, mild, histiocytic steatitis; steatitis extends into the adjacent red muscle
29		Producer B	Nootka	11	2016-09-19	Site 14	2017-08-09	324	Mortality	Pos*	N/A	2017-4137-5	LB	0	2	0	0	2	0	0	0	0	0	0	0	0	2	Moderate numbers of bacilli in myocardial necrosis; few bacilli consistent with Aeromonas salmonicida in EPL and in compact myocardium;	0	0	0	0	0	0	0	Multifocal, mild, lymphohistiocytic steatitis
29		Producer B	Nootka	11	2016-09-19	Site 14	2017-08-09	324	Mortality	Pos*	N/A	2017-4137-4	LB	1	2	0	1	2	0	0	0	0	0	0	0	0	3		0	0	0	0	0	0	0	Focal, mild, lymphohistiocytic steatitis
29		Producer B	Nootka	11	2016-09-19	Site 14	2017-08-09	324	Mortality	Pos*	N/A	2017-4137-3	LB	1	3	0	3	2	0	1	1	0	0	0	0	0	6	Multifocal, severe, myocardial degeneration/necrosis, ventricle endocardium; Neutrophils are abundant in EPL & ENL	0	0	0	0	0	0	0	Focal, mild, intermuscular hemorrhage
30		Producer B	Nootka	11	2016-10-22	Site 15	2017-02-16	117	Mortality	Neg*	N/A	2017-0856-5	GDM	0	0	0	0	0	0	0	0	0	0	0	0	0	0		0	0	0	0	0	0	0
30		Producer B	Nootka	11	2016-10-22	Site 15	2017-02-16	117	Mortality	Neg*	N/A	2017-0856-1	GDM	0	0	0	1	0	0	0	0	0	0	0	0	0	1		0	0	0	0	0	0	0
30		Producer B	Nootka	11	2016-10-22	Site 15	2017-02-16	117	Mortality	Neg*	N/A	2017-0856-3/4	GDM	0	1	0	0	0	0	0	0	0	0	0	0	0	1		0	0	0	0	0	0	0
30		Producer B	Nootka	11	2016-10-22	Site 15	2017-02-16	117	Mortality	Neg*	N/A	2017-0856-3/4	GDM	0	1	0	0	0	0	0	0	0	0	0	0	0	1		0	0	1	0	0	0	0
30		Producer B	Nootka	11	2016-10-22	Site 15	2017-02-16	117	Mortality	Neg*	N/A	2017-0856-2	GDM	0	1	0	1	0	0	0	0	0	0	0	0	0	2		0	0	0	0	0	0	0
31		Producer B	Nootka	11	2016-10-22	Site 15	2017-08-09	291	Mortality	Pos*	N/A	2017-4140-5	GDM	0	1	0	0	2	0	0	0	0	0	0	0	0	1		0	0	0	0	0	0	0
31		Producer B	Nootka	11	2016-10-22	Site 15	2017-08-09	291	Mortality	Pos*	N/A	2017-4140-2	GDM	0	1	0	1	2	0	0	0	0	0	0	0	0	2		0	0	0	0	0	0	0
31		Producer B	Nootka	11	2016-10-22	Site 15	2017-08-09	291	Mortality	Pos*	N/A	2017-4140-3	GDM	0	1	0	1	0	0	0	0	0	0	0	0	0	2		0	0	0	0	0	0	0
31		Producer B	Nootka	11	2016-10-22	Site 15	2017-08-09	291	Mortality	Pos*	N/A	2017-4140-4	GDM	0	1	0	1	1	0	0	0	0	0	0	0	0	2		0	0	0	0	0	0	0
31		Producer B	Nootka	11	2016-10-22	Site 15	2017-08-09	291	Mortality	Pos*	N/A	2017-4140-1	GDM	0	3	0	3	0	0	2	1	0	2	0	0	0	6	myocardial degeneration and necrosis, multifocal, moderate; neutrophils are admixed with ENL;	0	0	1	0	0	0	0
32		Producer B	Nootka	11	2016-11-18	Site 16	2017-08-10	265	Mortality	Pos*	N/A	2017-4141-1	GDM	0	1	0	0	0	0	0	0	0	0	0	0	0	1		0	0	0	0	0	0	0
32		Producer B	Nootka	11	2016-11-18	Site 16	2017-08-10	265	Mortality	Pos*	N/A	2017-4141-3	GDM	0	1	0	0	1	0	0	0	0	0	0	0	0	1		0	0	0	0	0	0	0
32		Producer B	Nootka	11	2016-11-18	Site 16	2017-08-10	265	Mortality	Pos*	N/A	2017-4141-5	GDM	0	1	0	0	2	0	0	0	0	1	0	0	0	1		0	0	0	0	0	0	0
32		Producer B	Nootka	11	2016-11-18	Site 16	2017-08-10	265	Mortality	Pos*	N/A	2017-4141-4	GDM	0	1	0	1	0	0	0	0	0	0	0	0	0	2		0	0	1	0	0	0	0
32		Producer B	Nootka	11	2016-11-18	Site 16	2017-08-10	265	Mortality	Pos*	N/A	2017-4141-2	GDM	0	1	0	2	0	0	0	0	0	0	0	0	0	3	neutrophils are scattered within ENL;	0	0	0	0	0	0	0
33		Producer B	Nootka	11	2016-09-19	Site 17	2018-01-19	487	Mortality	Pos*	N/A	2018-0418-4	MP	1	0	3	0	1	1	2	0	0	1	0	0	0	0	EPH is associated with neutrophilic infiltrates and scattered aggregates of bacilli (AMS); ENH is associated with scattered intraluminal and intrahistiocytic aggregates of bacilli (AMS); Focal area of ventricular myocardial fibrosis (250 x 50 um)	0	0	1	0	0	0	0
33		Producer B	Nootka	11	2016-09-19	Site 17	2018-01-19	487	Mortality	Pos*	N/A	2018-0418-2	MP	0	1	0	1	0	0	0	0	0	0	0	0	0	2		0	0	0	0	0	0	0
33		Producer B	Nootka	11	2016-09-19	Site 17	2018-01-19	487	Mortality	Pos*	N/A	2018-0418-3	MP	1	2	0	0	0	0	2	0	0	0	0	0	0	2	Scattered aggregates of bacilli within capillaries of the ventricular compact layer (AMS)	0	0	0	0	0	0	0
33		Producer B	Nootka	11	2016-09-19	Site 17	2018-01-19	487	Mortality	Pos*	N/A	2018-0418-5	MP	0	1	0	1	0	0	1	0	0	0	0	0	0	2	EPL is associated with fibroblast proliferation	0	0	0	0	0	0	0	Focal aggregate of bacilli within the interstitium surrounding muscle fibers (AMS)
33		Producer B	Nootka	11	2016-09-19	Site 17	2018-01-19	487	Mortality	Pos*	N/A	2018-0418-1	MP	1	3	0	2	0	0	0	0	1	2	0	0	0	5	EPL is associated with neutrophilic infiltrates, fibrinous exudates and vasculitis; MCD is associated with multiple coalescing aggregates bacilli (AMS); ENL is associated with neutrophilic infiltrates	0	0	1	0	0	0	0
34		Producer B	Nootka	12	2016-10-07	Site 18	2017-02-16	132	Mortality	Neg*	N/A	2017-0857-2/3	HNS	0	1	0	0	0	0	0	0	0	0	0	0	0	1		0	0	0	0	0	0	0
34		Producer B	Nootka	12	2016-10-07	Site 18	2017-02-16	132	Mortality	Neg*	N/A	2017-0857-2/3	HNS	0	1	0	0	0	0	0	0	0	0	0	0	0	1		0	0	0	0	0	0	0
34		Producer B	Nootka	12	2016-10-07	Site 18	2017-02-16	132	Mortality	Neg*	N/A	2017-0857-4	HNS	0	0	0	1	0	0	0	0	0	0	0	0	0	1		0	0	0	0	0	0	0
34		Producer B	Nootka	12	2016-10-07	Site 18	2017-02-16	132	Mortality	Neg*	N/A	2017-0857-1	HNS	0	1	0	1	0	0	0	0	0	0	0	0	0	2		NP	NP	NP	NP	NP	NP	NP
35		Producer B	Nootka	12	2016-10-07	Site 18	2017-08-22	319	Mortality	Pos*	N/A	2017-4406-6	LB-NP	NP	NP	NP	NP	NP	NP	NP	NP	NP	NP	NP	NP	NP			0	0	1	0	1	0	0
35		Producer B	Nootka	12	2016-10-07	Site 18	2017-08-22	319	Mortality	Pos*	N/A	2017-4406-2	LB	1	1	0	0	0	0	0	0	0	0	0	0	0	1		0	0	0	0	0	0	0
35		Producer B	Nootka	12	2016-10-07	Site 18	2017-08-22	319	Mortality	Pos*	N/A	2017-4406-3	LB	0	0	0	1	0	0	0	0	0	0	0	0	0	1		0	0	0	0	0	0	0
35		Producer B	Nootka	12	2016-10-07	Site 18	2017-08-22	319	Mortality	Pos*	N/A	2017-4406-4	LB	0	1	0	0	0	0	0	0	0	1	0	0	0	1		0	0	0	0	0	0	0
35		Producer B	Nootka	12	2016-10-07	Site 18	2017-08-22	319	Mortality	Pos*	N/A	2017-4406-5	LB	0	1	0	0	0	0	0	0	0	0	0	0	0	1		1	0	0	0	0	0	0
35		Producer B	Nootka	12	2016-10-07	Site 18	2017-08-22	319	Mortality	Pos*	N/A	2017-4406-1	LB	1	3	0	3	0	0	0	1	0	1	0	0	0	6		NP	NP	NP	NP	NP	NP	NP
59		Producer B	Sunshine Coast	17	2017-01-13	Site 23	2017-03-09	55	Mortality	Neg*	N/A	2017-1303-1/2/3/4/5/6a/6b/6c/7/8a/8b	HNS	0	0	0	0	0	0	0	0	0	0	0	0	0	0		0	0	0	0	0	0	0
59		Producer B	Sunshine Coast	17	2017-01-13	Site 23	2017-03-09	55	Mortality	Neg*	N/A	2017-1303-1/2/3/4/5/6a/6b/6c/7/8a/8b	HNS	0	0	0	0	0	0	0	0	0	0	0	0	0	0		0	0	0	0	0	0	0
59		Producer B	Sunshine Coast	17	2017-01-13	Site 23	2017-03-09	55	Mortality	Neg*	N/A	2017-1303-1/2/3/4/5/6a/6b/6c/7/8a/8b	HNS	0	0	0	0	0	0	0	0	0	0	0	0	0	0		0	0	0	0	0	0	0
59		Producer B	Sunshine Coast	17	2017-01-13	Site 23	2017-03-09	55	Mortality	Neg*	N/A	2017-1303-1/2/3/4/5/6a/6b/6c/7/8a/8b	HNS	0	0	0	0	0	0	0	0	0	0	0	0	0	0		0	0	0	0	0	0	0
59		Producer B	Sunshine Coast	17	2017-01-13	Site 23	2017-03-09	55	Mortality	Neg*	N/A	2017-1303-1/2/3/4/5/6a/6b/6c/7/8a/8b	HNS	0	0	0	0	0	0	0	0	0	0	0	0	0	0		0	0	0	0	0	0	0
59		Producer B	Sunshine Coast	17	2017-01-13	Site 23	2017-03-09	55	Mortality	Neg*	N/A	2017-1303-1/2/3/4/5/6a/6b/6c/7/8a/8b	HNS	0	0	0	0	0	0	0	0	0	0	0	0	0	0		0	0	0	0	0	0	0
59		Producer B	Sunshine Coast	17	2017-01-13	Site 23	2017-03-09	55	Mortality	Neg*	N/A	2017-1303-1/2/3/4/5/6a/6b/6c/7/8a/8b	HNS	0	0	0	0	0	0	0	0	0	0	0	0	0	0		0	0	0	0	0	0	0
59		Producer B	Sunshine Coast	17	2017-01-13	Site 23	2017-03-09	55	Mortality	Neg*	N/A	2017-1303-1/2/3/4/5/6a/6b/6c/7/8a/8b	HNS	0	0	0	0	0	0	0	0	0	0	0	0	0	0		0	0	0	0	0	0	0
59		Producer B	Sunshine Coast	17	2017-01-13	Site 23	2017-03-09	55	Mortality	Neg*	N/A	2017-1303-1/2/3/4/5/6a/6b/6c/7/8a/8b	HNS	0	0	0	0	0	0	0	0	0	0	0	0	0	0		0	0	0	0	0	0	0
59		Producer B	Sunshine Coast	17	2017-01-13	Site 23	2017-03-09	55	Mortality	Neg*	N/A	2017-1303-1/2/3/4/5/6a/6b/6c/7/8a/8b	HNS	0	0	0	0	0	0	0	0	0	0	0	0	0	0		0	0	0	0	0	0	0
59		Producer B	Sunshine Coast	17	2017-01-13	Site 23	2017-03-09	55	Mortality	Neg*	N/A	2017-1303-1/2/3/4/5/6a/6b/6c/7/8a/8b	HNS	0	0	0	0	0	0	0	0	0	0	0	0	0	0		0	0	0	0	0	0	0
60		Producer B	Sunshine Coast	17	2017-01-13	Site 23	2017-08-02	201	Mortality	Neg*	N/A	2017-3931-5	LB	0	0	0	0	0	0	0	0	0	0	0	0	0	0		0	0	1	0	0	0	0
60		Producer B	Sunshine Coast	17	2017-01-13	Site 23	2017-08-02	201	Mortality	Neg*	N/A	2017-3931-2/3	LB	0	1	0	0	0	0	0	0	0	0	0	0	0	1		1	0	1	0	0	0	0	SMI is focal in white muscle layer
60		Producer B	Sunshine Coast	17	2017-01-13	Site 23	2017-08-02	201	Mortality	Neg*	N/A	2017-3931-2/3	LB	0	1	0	0	0	0	0	0	0	0	0	0	0	1		0	0	1	0	0	0	0
60		Producer B	Sunshine Coast	17	2017-01-13	Site 23	2017-08-02	201	Mortality	Neg*	N/A	2017-3931-4	LB	0	1	0	0	1	0	1	0	0	0	0	0	0	1		1	0	1	0	0	0	0	SMI is focal in red muscle layer
60		Producer B	Sunshine Coast	17	2017-01-13	Site 23	2017-08-02	201	Mortality	Neg*	N/A	2017-3931-1	LB	0	1	0	1	0	0	1	0	0	0	0	0	0	2		0	0	1	0	0	0	0
61		Producer B	Discovery	17	2017-01-13	Site 24	2017-08-29	228	Mortality	Pos*	N/A	2017-4407-1	GDM	0	1	0	0	0	0	0	0	0	0	0	0	0	1		0	0	2	0	0	0	0
61		Producer B	Discovery	17	2017-01-13	Site 24	2017-08-29	228	Mortality	Pos*	N/A	2017-4407-3	GDM	0	1	0	0	1	0	0	0	0	0	0	0	0	1		0	0	0	0	0	0	0
61		Producer B	Discovery	17	2017-01-13	Site 24	2017-08-29	228	Mortality	Pos*	N/A	2017-4407-2/4	GDM	0	1	0	1	0	0	0	0	0	0	0	0	0	2		0	0	1	0	0	0	0
61		Producer B	Discovery	17	2017-01-13	Site 24	2017-08-29	228	Mortality	Pos*	N/A	2017-4407-2/4	GDM	0	1	0	1	0	0	0	0	0	0	0	0	0	2		0	0	0	0	0	0	0
61		Producer B	Discovery	17	2017-01-13	Site 24	2017-08-29	228	Mortality	Pos*	N/A	2017-4407-5	GDM	0	2	0	2	0	0	3	0	0	0	0	0	0	4		0	0	1	0	0	0	0
62		Producer B	Discovery	17	2017-01-13	Site 24	2017-10-31	291	Mortality	Pos*	N/A	2017-5573-5	MP	0	0	0	0	0	0	0	0	0	1	0	0	0	0		0	0	0	0	0	0	0
62		Producer B	Discovery	17	2017-01-13	Site 24	2017-10-31	291	Mortality	Pos*	N/A	2017-5573-2	MP	0	1	0	0	0	0	0	0	0	1	0	0	0	1		1	0	0	0	0	0	0
62		Producer B	Discovery	17	2017-01-13	Site 24	2017-10-31	291	Mortality	Pos*	N/A	2017-5573-1	MP	0	1	0	1	0	0	0	0	0	1	0	0	0	2	EPL is associated with mesothelial cell hypertrophy	0	0	0	0	0	0	0
62		Producer B	Discovery	17	2017-01-13	Site 24	2017-10-31	291	Mortality	Pos*	N/A	2017-5573-4	MP	0	1	0	1	0	0	0	0	0	0	0	0	0	2		0	0	0	0	0	0	0
62		Producer B	Discovery	17	2017-01-13	Site 24	2017-10-31	291	Mortality	Pos*	N/A	2017-5573-3	MP	0	2	0	1	0	0	0	0	0	0	0	0	0	3	ENL is associated with some cells with central pallor (suspect Kudoa sp.?)	1	0	1	2	0	0	0
63		Producer B	Discovery	17	2017-01-13	Site 24	2018-02-05	388	Mortality	Pos*	N/A	2018-0843-3	MP	1	1	0	0	0	0	0	0	0	0	0	0	0	1		0	0	0	0	0	0	0
63		Producer B	Discovery	17	2017-01-13	Site 24	2018-02-05	388	Mortality	Pos*	N/A	2018-0843-4	MP	0	1	0	0	0	2	0	0	0	0	0	0	0	1	ENL is characterized by small patches of subendothelial inflammation	0	0	0	0	0	0	0
63		Producer B	Discovery	17	2017-01-13	Site 24	2018-02-05	388	Mortality	Pos*	N/A	2018-0843-5	MP	0	1	0	0	0	0	0	0	0	1	0	0	0	1		0	0	3	0	0	0	0
63		Producer B	Discovery	17	2017-01-13	Site 24	2018-02-05	388	Mortality	Pos*	N/A	2018-0843-1	MP	1	1	0	1	0	0	0	0	0	0	0	0	0	2		0	0	0	0	0	0	0
63		Producer B	Discovery	17	2017-01-13	Site 24	2018-02-05	388	Mortality	Pos*	N/A	2018-0843-2	MP	0	1	0	1	0	1	0	0	0	0	0	0	0	2		0	NP	0	0	0	0	0
64		Producer B	Sunshine Coast	17	2017-01-13	Site 25	2017-11-23	314	Mortality	Pos*	N/A	2017-6205-2	DWK	0	0	0	0	0	0	0	0	0	0	0	0	0	0	No atrium is present	0	0	0	0	0	0	0	Skin, subcutis. Panniculitis, histiocytic, mild, focal, acute (50 µm in diameter)
64		Producer B	Sunshine Coast	17	2017-01-13	Site 25	2017-11-23	314	Mortality	Pos*	N/A	2017-6205-1	DWK	0	1	0	0	0	0	0	0	0	1	0	0	0	1		0	0	1	0	0	0	0
64		Producer B	Sunshine Coast	17	2017-01-13	Site 25	2017-11-23	314	Mortality	Pos*	N/A	2017-6205-4	DWK	0	1	0	0	0	0	1	0	0	0	0	0	0	1	No atrium is present	0	0	0	0	0	0	0
64		Producer B	Sunshine Coast	17	2017-01-13	Site 25	2017-11-23	314	Mortality	Pos*	N/A	2017-6205-3	DWK	0	1	0	1	0	0	0	0	0	0	0	0	0	2	No atrium is present	0	0	0	0	0	0	0
64		Producer B	Sunshine Coast	17	2017-01-13	Site 25	2017-11-23	314	Mortality	Pos*	N/A	2017-6205-5	DWK	0	1	0	1	0	0	0	0	0	0	0	0	0	2		1	0	0	0	0	0	0
65		Producer B	Sunshine Coast	17	2017-01-13	Site 26	2017-11-23	314	Mortality	Pos*	N/A	2017-6202-3	MP,GDM	0	1	0	0	2	0	0	0	0	0	0	0	0	1	ENE is within the bulbus arteriosus and epicardium	0	0	2	0	0	0	0
65		Producer B	Sunshine Coast	17	2017-01-13	Site 26	2017-11-23	314	Mortality	Pos*	N/A	2017-6202-5	MP,GDM	0	0	1	1	2	0	0	0	0	0	0	0	0	1	ENE is confined to the bulbus arteriosus	0	0	1	0	0	0	0
65		Producer B	Sunshine Coast	17	2017-01-13	Site 26	2017-11-23	314	Mortality	Pos*	N/A	2017-6202-1	MP,GDM	2	2	0	3	1	0	3	3	0	1	0	0	0	5	ENE is associated with the heart valve	0	0	0	0	0	0	0
65		Producer B	Sunshine Coast	17	2017-01-13	Site 26	2017-11-23	314	Mortality	Pos*	N/A	2017-6202-2	MP,GDM	1	2	0	3	2	0	2	1	0	0	0	0	0	5	ENE is confined to the bulbus arteriosus	0	0	2	0	0	0	0
65		Producer B	Sunshine Coast	17	2017-01-13	Site 26	2017-11-23	314	Mortality	Pos*	N/A	2017-6202-4	MP,GDM	1	3	0	2	2	0	3	3	0	1	0	0	0	5	ENE is confined to the bulbus arteriosus	0	0	1	0	0	0	0
66		Producer B	Sunshine Coast	17	2017-06-05	Site 27	2017-11-23	171	Mortality	Pos*	N/A	2017-6196-2	LB	0	0	0	0	0	0	3	0	0	2	0	0	0	0	Multifocal, mild, atrial cardiomyocyte lipofuscin; No ventricle in section	1	0	0	0	0	0	0	SMI focally affects red muscle
66		Producer B	Sunshine Coast	17	2017-06-05	Site 27	2017-11-23	171	Mortality	Pos*	N/A	2017-6196-1	LB	1	1	0	0	0	0	0	0	0	0	0	0	0	1		0	0	1	0	0	0	0	Focal, mild, steatitis
66		Producer B	Sunshine Coast	17	2017-06-05	Site 27	2017-11-23	171	Mortality	Pos*	N/A	2017-6196-3	LB	0	1	0	0	0	0	1	1	0	0	0	0	0	1	MNC is focal within ventricular spongy layer; ECH is near MNC	0	0	0	0	0	0	0
66		Producer B	Sunshine Coast	17	2017-06-05	Site 27	2017-11-23	171	Mortality	Pos*	N/A	2017-6196-5	LB	0	1	0	1	0	0	0	0	0	0	0	0	0	2		0	0	1	0	0	0	0
66		Producer B	Sunshine Coast	17	2017-06-05	Site 27	2017-11-23	171	Mortality	Pos*	N/A	2017-6196-4	LB	0	2	0	1	0	0	3	0	0	3	0	0	0	3	ECH affects ventricle and atrium; Multifocal, mild, cardiomyocyte necrosis, ventricle	0	0	1	0	0	0	0
102		Producer B	Sunshine Coast	23	2017-03-20	Site 33	2017-08-02	135	Mortality	Neg*	N/A	2017-3929-3	GDM	1	0	0	0	0	0	0	0	0	0	0	0	0	0		0	0	1	0	0	0	0	steatitis, lymphocytic, mild (between bundles of red skeletal muscle);
102		Producer B	Sunshine Coast	23	2017-03-20	Site 33	2017-08-02	135	Mortality	Neg*	N/A	2017-3929-5	GDM	0	0	0	0	0	0	0	0	0	0	0	0	0	0		0	0	1	0	0	0	0
102		Producer B	Sunshine Coast	23	2017-03-20	Site 33	2017-08-02	135	Mortality	Neg*	N/A	2017-3929-1	GDM	0	1	0	0	0	0	1	0	0	0	0	0	0	1		0	0	1	0	0	0	0
102		Producer B	Sunshine Coast	23	2017-03-20	Site 33	2017-08-02	135	Mortality	Neg*	N/A	2017-3929-2	GDM	0	1	0	0	0	0	0	0	0	0	0	0	0	1		0	0	0	0	0	0	0
102		Producer B	Sunshine Coast	23	2017-03-20	Site 33	2017-08-02	135	Mortality	Neg*	N/A	2017-3929-4	GDM	0	0	0	1	1	0	0	0	0	0	0	0	0	1		0	0	1	0	0	0	0
103		Producer B	Sunshine Coast	23	2017-03-20	Site 33	2017-11-10	235	Mortality	Pos*	N/A	2017-5923-1	LB-NP	NP	NP	NP	NP	NP	NP	NP	NP	NP	NP	NP	NP	NP			0	0	0	0	0	0	0
103		Producer B	Sunshine Coast	23	2017-03-20	Site 33	2017-11-10	235	Mortality	Pos*	N/A	2017-5923-2	LB	0	1	0	0	0	0	1	0	0	0	0	0	0	1		0	0	0	0	0	0	0	Focal, mild, steatitis
103		Producer B	Sunshine Coast	23	2017-03-20	Site 33	2017-11-10	235	Mortality	Pos*	N/A	2017-5923-3	LB	0	2	0	0	2	0	0	0	0	0	0	0	0	2		0	0	1	0	0	0	0
103		Producer B	Sunshine Coast	23	2017-03-20	Site 33	2017-11-10	235	Mortality	Pos*	N/A	2017-5923-4	LB	0	1	0	1	0	0	0	0	0	0	0	0	0	2		0	0	0	0	0	0	0
130		Producer B	Esperanza inlet	29	2017-10-04	Site 40	2018-02-09	128	Mortality	Neg*	N/A	2018-0844-1	GDM	0	0	1	0	0	1	0	0	0	0	0	0	0	0		0	0	0	0	0	0	0
130		Producer B	Esperanza inlet	29	2017-10-04	Site 40	2018-02-09	128	Mortality	Neg*	N/A	2018-0844-2	GDM	0	0	0	0	0	0	0	0	0	0	0	0	0	0		0	0	1	0	1	0	0	MDN is in gill arch (28 x 118); MGR is in panniculus;
130		Producer B	Esperanza inlet	29	2017-10-04	Site 40	2018-02-09	128	Mortality	Neg*	N/A	2018-0844-4	GDM	0	0	0	0	0	1	0	0	0	0	0	0	0	0		0	0	0	0	0	0	0
130		Producer B	Esperanza inlet	29	2017-10-04	Site 40	2018-02-09	128	Mortality	Neg*	N/A	2018-0844-3/5	GDM	0	1	0	0	0	0	0	0	0	0	0	0	0	1		0	0	0	0	0	0	0
130		Producer B	Esperanza inlet	29	2017-10-04	Site 40	2018-02-09	128	Mortality	Neg*	N/A	2018-0844-3/5	GDM	0	1	0	0	0	0	0	0	0	0	0	0	0	1		0	0	0	0	0	0	0
257		Producer B	Nootka	46	2018-09-08	Site 18	2018-11-13	66	Mortality	Neg*	N/A	2018-6581-1	GDM	0	0	0	0	0	0	0	0	0	0	0	0	0	0		0	0	0	0	0	0	0
257		Producer B	Nootka	46	2018-09-08	Site 18	2018-11-13	66	Mortality	Neg*	N/A	2018-6581-3	GDM	0	0	1	0	0	0	0	0	0	0	0	0	0	0		0	0	0	0	0	0	0
257		Producer B	Nootka	46	2018-09-08	Site 18	2018-11-13	66	Mortality	Neg*	N/A	2018-6581-5	GDM	0	0	0	0	1	0	0	0	0	0	0	0	0	0		0	0	1	0	0	0	0
257		Producer B	Nootka	46	2018-09-08	Site 18	2018-11-13	66	Mortality	Neg*	N/A	2018-6581-2	GDM	0	1	0	0	0	0	0	0	0	0	0	0	0	1		0	0	0	0	0	0	0
257		Producer B	Nootka	46	2018-09-08	Site 18	2018-11-13	66	Mortality	Neg*	N/A	2018-6581-4	GDM	0	1	0	0	1	0	0	0	0	0	0	0	0	1		0	0	1	0	0	0	0
259		Producer B	Nootka	46	2018-09-08	Site 18	2019-02-22	167	Mortality	Neg*	N/A	2019-1269-1	MP	1	1	0	1	1	0	1	0	0	0	0	0	0	2		0	0	1	0	0	0	0
259		Producer B	Nootka	46	2018-09-08	Site 18	2019-02-22	167	Mortality	Neg*	N/A	2019-1269-2	MP	1	1	0	1	0	0	2	0	0	0	0	0	0	2	ECH is largely confined to the atrium and the junction between the spongy and compact layer of the ventricle	0	0	0	0	0	0	0	Mild focal cellulitis
259		Producer B	Nootka	46	2018-09-08	Site 18	2019-02-22	167	Mortality	Neg*	N/A	2019-1269-4	MP	1	1	0	1	0	0	1	1	0	0	0	0	0	2	Atrium not included in section	0	0	0	0	0	0	0	Mild multifocal cellulitis
259		Producer B	Nootka	46	2018-09-08	Site 18	2019-02-22	167	Mortality	Neg*	N/A	2019-1269-5	MP	1	1	0	1	0	0	1	0	0	0	0	0	0	2		0	0	1	0	0	0	0	Mild multifocal cellulitis
259		Producer B	Nootka	46	2018-09-08	Site 18	2019-02-22	167	Mortality	Neg*	N/A	2019-1269-3	MP	1	2	0	3	0	0	3	0	0	0	0	0	0	5	ENL and ECH are more prominent in the atrium	0	0	0	0	0	0	0
263		Producer B	Nootka	46	2018-09-08	Site 18	2019-06-14	279	Mortality	Neg*	N/A	2019-3850-1	MP	0	0	0	1	0	0	0	0	0	0	0	0	0	1		0	0	0	0	0	0	0
263		Producer B	Nootka	46	2018-09-08	Site 18	2019-06-14	279	Mortality	Neg*	N/A	2019-3850-4	MP	1	1	0	0	0	0	0	0	0	1	0	0	0	1		0	0	1	0	0	0	0
263		Producer B	Nootka	46	2018-09-08	Site 18	2019-06-14	279	Mortality	Neg*	N/A	2019-3850-2	MP	1	1	0	1	0	0	1	0	0	0	0	0	0	2		0	3	1	0	0	0	0	DUC is characterized by marked epidermal necrosis with intralesional rod shaped bacteria
263		Producer B	Nootka	46	2018-09-08	Site 18	2019-06-14	279	Mortality	Neg*	N/A	2019-3850-3	MP	0	1	0	1	0	0	0	0	0	0	0	0	0	2		0	0	1	0	0	0	0
263		Producer B	Nootka	46	2018-09-08	Site 18	2019-06-14	279	Mortality	Neg*	N/A	2019-3850-5	MP	1	1	0	1	0	0	0	0	2	0	0	0	0	2		0	0	1	0	0	0	0
266		Producer B	Nootka	46	2018-09-08	Site 18	2019-09-27	384	Mortality	Pos*	N/A	2019-7179-1	GDM	0	0	0	0	0	0	0	0	0	0	0	0	0	0		0	0	0	0	0	0	0
266		Producer B	Nootka	46	2018-09-08	Site 18	2019-09-27	384	Mortality	Pos*	N/A	2019-7179-2,4	GDM	0	1	0	0	0	0	0	0	0	0	0	0	0	1		0	0	1	0	0	0	0
266		Producer B	Nootka	46	2018-09-08	Site 18	2019-09-27	384	Mortality	Pos*	N/A	2019-7179-2,4	GDM	0	1	0	0	0	0	0	0	0	0	0	0	0	1		0	0	0	0	0	0	0	the large nerve in the connective tissue deep to the latera line contains a few lymphocytes;
266		Producer B	Nootka	46	2018-09-08	Site 18	2019-09-27	384	Mortality	Pos*	N/A	2019-7179-3	GDM	0	1	0	1	0	0	0	0	0	0	0	0	0	2		0	0	0	0	0	0	0
268		Producer B	Nootka	48	2018-09-08	Site 57	2018-11-13	66	Mortality	Neg*	N/A	2018-6583-2	MP	1	1	0	0	1	0	0	0	0	0	0	0	0	1		0	0	1	0	0	0	0
268		Producer B	Nootka	48	2018-09-08	Site 57	2018-11-13	66	Mortality	Neg*	N/A	2018-6583-3/5	MP	0	1	0	0	0	0	0	0	0	0	0	0	0	1		0	0	0	0	0	0	0
268		Producer B	Nootka	48	2018-09-08	Site 57	2018-11-13	66	Mortality	Neg*	N/A	2018-6583-4	MP	1	1	0	0	0	0	0	0	0	0	0	0	0	1		0	0	0	0	0	0	0
268		Producer B	Nootka	48	2018-09-08	Site 57	2018-11-13	66	Mortality	Neg*	N/A	2018-6583-3/5	MP	0	1	0	0	0	0	0	0	0	0	0	0	0	1		0	0	0	0	0	0	0
268		Producer B	Nootka	48	2018-09-08	Site 57	2018-11-13	66	Mortality	Neg*	N/A	2018-6583-1	MP	0	1	0	2	2	0	2	0	0	0	0	0	0	3		0	0	1	0	0	0	0
285		Producer B	Sunshine Coast	56	2019-01-14	Site 23	2019-05-23	129	Mortality	Neg*	N/A	2019-3397-2	MP	1	0	0	0	0	0	1	0	0	0	0	0	0	0		0	0	0	0	0	0	0
285		Producer B	Sunshine Coast	56	2019-01-14	Site 23	2019-05-23	129	Mortality	Neg*	N/A	2019-3397-1/3	MP	1	1	0	0	0	0	0	0	0	0	0	0	0	1		0	0	0	0	0	0	0
285		Producer B	Sunshine Coast	56	2019-01-14	Site 23	2019-05-23	129	Mortality	Neg*	N/A	2019-3397-1/3	MP	1	1	0	0	0	0	0	0	0	0	0	0	0	1		0	0	0	0	0	0	0
285		Producer B	Sunshine Coast	56	2019-01-14	Site 23	2019-05-23	129	Mortality	Neg*	N/A	2019-3397-4	MP	0	1	0	0	0	0	0	0	0	0	0	0	0	1		0	0	1	0	0	0	0
285		Producer B	Sunshine Coast	56	2019-01-14	Site 23	2019-05-23	129	Mortality	Neg*	N/A	2019-3397-5	MP	1	1	0	1	0	0	1	0	0	0	0	0	0	2		0	0	0	0	0	0	0
286		Producer B	Sunshine Coast	56	2019-01-14	Site 23	2019-07-03	170	Mortality	Neg*	N/A	2019-4467-2,5	GDM	0	0	0	0	0	0	0	0	0	0	0	0	0	0		0	0	0	0	0	0	0
286		Producer B	Sunshine Coast	56	2019-01-14	Site 23	2019-07-03	170	Mortality	Neg*	N/A	2019-4467-2,5	GDM	0	0	0	0	0	0	0	0	0	0	0	0	0	0		0	0	0	0	0	0	0
286		Producer B	Sunshine Coast	56	2019-01-14	Site 23	2019-07-03	170	Mortality	Neg*	N/A	2019-4467-1	GDM	0	1	0	0	1	0	0	0	0	0	0	0	0	1		0	0	0	0	0	0	0
286		Producer B	Sunshine Coast	56	2019-01-14	Site 23	2019-07-03	170	Mortality	Neg*	N/A	2019-4467-3	GDM	0	1	0	0	0	0	0	0	0	0	0	0	0	1		0	0	0	0	0	0	0
286		Producer B	Sunshine Coast	56	2019-01-14	Site 23	2019-07-03	170	Mortality	Neg*	N/A	2019-4467-4	GDM	0	0	0	1	0	0	0	0	0	0	0	0	0	1		0	0	0	0	0	0	0
287		Producer B	Discovery	56	2019-01-14	Site 24	2019-08-13	211	Mortality	Neg*	N/A	2019-5214-4,5	GDM	0	0	0	0	0	0	0	0	0	0	0	0	0	0		0	0	0	0	0	0	0	skin not included in the section;
287		Producer B	Discovery	56	2019-01-14	Site 24	2019-08-13	211	Mortality	Neg*	N/A	2019-5214-4,5	GDM	0	0	0	0	0	0	0	0	0	0	0	0	0	0		0	0	0	0	0	0	0
287		Producer B	Discovery	56	2019-01-14	Site 24	2019-08-13	211	Mortality	Neg*	N/A	2019-5214-4,5	GDM	0	1	0	0	0	0	0	0	0	0	0	0	0	1		0	0	0	0	0	0	0
287		Producer B	Discovery	56	2019-01-14	Site 24	2019-08-13	211	Mortality	Neg*	N/A	2019-5214-1,2	GDM	0	1	0	0	0	0	0	0	0	0	0	0	0	1		0	0	0	0	0	0	0
287		Producer B	Discovery	56	2019-01-14	Site 24	2019-08-13	211	Mortality	Neg*	N/A	2019-5214-3	GDM	0	1	0	1	0	0	0	0	0	1	0	0	0	2		0	0	0	0	0	0	0
294		Producer B	Sunshine Coast	60	2019-03-02	Site 25	2019-07-10	130	Mortality	Neg*	N/A	2019-4470-1	GDM	0	0	0	0	0	0	0	0	0	0	0	0	0	0		0	0	1	0	0	0	0
294		Producer B	Sunshine Coast	60	2019-03-02	Site 25	2019-07-10	130	Mortality	Neg*	N/A	2019-4470-2	GDM	1	0	0	0	0	0	0	0	0	0	0	0	0	0		0	0	0	0	0	0	0
294		Producer B	Sunshine Coast	60	2019-01-14	Site 25	2019-07-10	177	Mortality	Neg*	N/A	2019-4470-3	GDM	0	1	0	0	0	0	0	0	0	0	0	0	0	1		0	0	0	0	0	0	0
295		Producer B	Sunshine Coast	60	2019-03-05	Site 27	2019-07-10	127	Mortality	Neg*	N/A	2019-4468-1	GDM	0	0	0	0	0	0	0	0	0	0	0	0	0	0	section includes atrium (no ventricle);	0	0	0	0	0	0	0
295		Producer B	Sunshine Coast	60	2019-03-05	Site 27	2019-07-10	127	Mortality	Neg*	N/A	2019-4468-2/3	GDM	0	0	0	0	0	0	0	0	0	0	0	0	0	0		0	0	1	0	0	0	0
295		Producer B	Sunshine Coast	60	2019-03-05	Site 27	2019-07-10	127	Mortality	Neg*	N/A	2019-4468-2/3	GDM	0	0	0	0	0	0	0	0	0	0	0	0	0	0		0	0	2	0	0	0	0
295		Producer B	Sunshine Coast	60	2019-03-05	Site 27	2019-07-10	127	Mortality	Neg*	N/A	2019-4468-4/5	GDM	0	1	0	0	0	0	0	0	0	0	0	0	0	1		0	0	1	0	0	0	0
295		Producer B	Sunshine Coast	60	2019-03-05	Site 27	2019-07-10	127	Mortality	Neg*	N/A	2019-4468-4/5	GDM	0	1	0	0	0	0	0	0	0	0	0	0	0	1		1	0	0	0	0	0	0
305		Producer B	Sunshine Coast	64	2019-04-20	Site 33	2019-05-23	33	Mortality	Neg*	N/A	2019-3396-1/2/3	GDM	0	0	0	0	0	0	0	0	0	0	0	0	0	0		0	0	0	0	0	0	0
305		Producer B	Sunshine Coast	64	2019-04-20	Site 33	2019-05-23	33	Mortality	Neg*	N/A	2019-3396-1/2/3	GDM	0	0	0	0	0	0	0	0	0	0	0	0	0	0		0	0	0	0	0	0	0
305		Producer B	Sunshine Coast	64	2019-04-20	Site 33	2019-05-23	33	Mortality	Neg*	N/A	2019-3396-1/2/3	GDM	0	0	0	0	0	0	0	0	0	0	0	0	0	0		0	0	0	0	0	0	0
305		Producer B	Sunshine Coast	64	2019-04-20	Site 33	2019-05-23	33	Mortality	Neg*	N/A	2019-3396-4/5	GDM	0	1	0	0	0	0	0	0	0	0	0	0	0	1		0	0	0	0	0	0	0
305		Producer B	Sunshine Coast	64	2019-04-20	Site 33	2019-05-23	33	Mortality	Neg*	N/A	2019-3396-4/5	GDM	0	1	0	0	0	0	0	0	0	0	0	0	0	1		0	0	0	0	0	0	0
306		Producer B	Sunshine Coast	64	2019-01-14	Site 33	2019-07-03	170	Mortality	Neg*	N/A	2019-4466-1,2	GDM	0	1	0	0	0	0	0	0	0	0	0	0	0	1		0	0	1	0	1	0	0	MGR is two small foci in the subcutaneous adipose tissue;
306		Producer B	Sunshine Coast	64	2019-01-14	Site 33	2019-07-03	170	Mortality	Neg*	N/A	2019-4466-1,2	GDM	0	1	0	0	0	0	0	0	0	0	0	0	0	1		0	0	0	0	0	0	0
306		Producer B	Sunshine Coast	64	2019-01-14	Site 33	2019-07-03	170	Mortality	Neg*	N/A	2019-4466-3,4	GDM	0	1	0	0	1	0	0	0	0	0	0	0	0	1		0	0	0	0	0	0	0
306		Producer B	Sunshine Coast	64	2019-01-14	Site 33	2019-07-03	170	Mortality	Neg*	N/A	2019-4466-3,4	GDM	0	1	0	0	1	0	0	0	0	0	0	0	0	1		0	0	1	0	0	0	0
306		Producer B	Sunshine Coast	64	2019-01-14	Site 33	2019-07-03	170	Mortality	Neg*	N/A	2019-4466-5	GDM	0	0	0	1	0	0	0	0	0	0	0	0	0	1		0	0	1	0	0	0	0
309		Producer B	Sunshine Coast	17	2017-01-13	Site 23	2017-03-04	50	Mortality	Neg*	N/A	2017-1137-1/2/3	HNS	0	0	0	0	0	0	0	0	0	0	0	0	0	0		NP	NP	NP	NP	NP	NP	NP
309		Producer B	Sunshine Coast	17	2017-01-13	Site 23	2017-03-04	50	Mortality	Neg*	N/A	2017-1137-1/2/3	HNS	0	0	0	0	0	0	0	0	0	0	0	0	0	0		NP	NP	NP	NP	NP	NP	NP
309		Producer B	Sunshine Coast	17	2017-01-13	Site 23	2017-03-04	50	Mortality	Neg*	N/A	2017-1137-1/2/3	HNS	0	0	0	0	0	0	0	0	0	0	0	0	0	0		NP	NP	NP	NP	NP	NP	NP
309		Producer B	Sunshine Coast	17	2017-01-13	Site 23	2017-03-04	50	Mortality	Neg*	N/A	2017-1137-4/5	HNS	0	1	0	0	0	0	0	0	0	0	0	0	0	1		NP	NP	NP	NP	NP	NP	NP
309		Producer B	Sunshine Coast	17	2017-01-13	Site 23	2017-03-04	50	Mortality	Neg*	N/A	2017-1137-4/5	HNS	0	1	0	0	0	0	0	0	0	0	0	0	0	1		NP	NP	NP	NP	NP	NP	NP
310		Producer B	Esperanza inlet	2	2015-09-09	Site 2	2017-03-22	560	Mortality	Pos*	N/A	2017-0342-1	GDM	0	1	0	0	0	0	0	0	0	0	0	0	0	1		0	0	0	0	0	0	0
310		Producer B	Esperanza inlet	2	2015-09-09	Site 2	2017-03-22	560	Mortality	Pos*	N/A	2017-0342-2	GDM	1	0	0	1	0	0	0	0	0	0	0	0	0	1		0	0	0	0	0	0	0
310		Producer B	Esperanza inlet	2	2015-09-09	Site 2	2017-03-22	560	Mortality	Pos*	N/A	2017-0342-3	GDM	0	1	0	1	0	0	0	0	0	1	0	0	0	2		0	0	0	0	0	0	0
311		Producer B	Sunshine Coast	17	2017-01-13	Site 23	2017-05-01	108	Mortality	Neg*	N/A	2017-2190-2	GDM-NP	NP	NP	NP	NP	NP	NP	NP	NP	NP	NP	NP	NP	NP			0	0	0	0	0	0	0
311		Producer B	Sunshine Coast	17	2017-01-13	Site 23	2017-05-01	108	Mortality	Neg*	N/A	2017-2190-7/8/9	GDM	0	0	0	0	0	0	0	0	0	0	0	0	0	0		0	0	0	0	0	0	0
311		Producer B	Sunshine Coast	17	2017-01-13	Site 23	2017-05-01	108	Mortality	Neg*	N/A	2017-2190-7/8/9	GDM	0	0	0	0	0	0	0	0	0	0	0	0	0	0		0	0	0	0	0	0	0
311		Producer B	Sunshine Coast	17	2017-01-13	Site 23	2017-05-01	108	Mortality	Neg*	N/A	2017-2190-7/8/9	GDM	0	0	0	0	0	0	0	0	0	0	0	0	0	0		0	0	0	0	0	0	0
311		Producer B	Sunshine Coast	17	2017-01-13	Site 23	2017-05-01	108	Mortality	Neg*	N/A	2017-2190-3/5	GDM	0	1	0	0	0	0	0	0	0	0	0	0	0	1		0	0	0	0	0	0	0	capillaries in red skeletal muscle are congested (passive congestion, moderate);
311		Producer B	Sunshine Coast	17	2017-01-13	Site 23	2017-05-01	108	Mortality	Neg*	N/A	2017-2190-4	GDM	0	0	0	1	0	0	0	0	0	0	0	0	0	1		0	0	0	0	0	0	0
311		Producer B	Sunshine Coast	17	2017-01-13	Site 23	2017-05-01	108	Mortality	Neg*	N/A	2017-2190-3/5	GDM	0	1	0	0	0	0	0	0	0	0	0	0	0	1		0	0	0	0	0	0	0
311		Producer B	Sunshine Coast	17	2017-01-13	Site 23	2017-05-01	108	Mortality	Neg*	N/A	2017-2190-1/6/10	GDM	0	1	0	1	0	0	0	0	0	0	0	0	0	2		0	0	0	0	0	0	0
311		Producer B	Sunshine Coast	17	2017-01-13	Site 23	2017-05-01	108	Mortality	Neg*	N/A	2017-2190-1/6/10	GDM	0	1	0	1	0	0	0	0	0	0	0	0	0	2		0	0	0	0	0	0	0
311		Producer B	Sunshine Coast	17	2017-01-13	Site 23	2017-05-01	108	Mortality	Neg*	N/A	2017-2190-1/6/10	GDM	0	1	0	1	0	0	0	0	0	0	0	0	0	2		0	0	0	0	0	0	0	capillaries in red skeletal muscle are congested (passive congestion, mild);
312		Producer B	Sunshine Coast	23	2017-03-20	Site 33	2017-05-01	42	Mortality	Neg*	N/A	2017-2188-1	HNS	0	0	0	0	0	0	1	0	0	0	0	0	0	0		0	0	0	0	0	0	0
312		Producer B	Sunshine Coast	23	2017-03-20	Site 33	2017-05-01	42	Mortality	Neg*	N/A	2017-2188-3/4/5	HNS	0	0	0	0	0	0	0	0	0	0	0	0	0	0		0	0	0	0	0	0	0
312		Producer B	Sunshine Coast	23	2017-03-20	Site 33	2017-05-01	42	Mortality	Neg*	N/A	2017-2188-3/4/5	HNS	0	0	0	0	0	0	0	0	0	0	0	0	0	0		0	0	0	0	0	0	0
312		Producer B	Sunshine Coast	23	2017-03-20	Site 33	2017-05-01	42	Mortality	Neg*	N/A	2017-2188-3/4/5	HNS	0	0	0	0	0	0	0	0	0	0	0	0	0	0		0	0	0	0	0	0	0
312		Producer B	Sunshine Coast	23	2017-03-20	Site 33	2017-05-01	42	Mortality	Neg*	N/A	2017-2188-2	HNS	0	1	0	0	0	0	0	0	0	0	0	0	0	1	EPL includes EGC's at base of bulbous arteriosus;	0	0	0	0	0	0	0
313		Producer B	Broughton	2	2015-09-09	Site 4	2017-05-04	603	Mortality	Pos*	N/A	2017-2250-1	GDM	0	0	0	0	0	0	1	0	0	0	0	0	0	0		0	0	0	0	0	0	0
313		Producer B	Broughton	2	2015-09-09	Site 4	2017-05-04	603	Mortality	Pos*	N/A	2017-2250-3	GDM	0	1	0	0	0	0	1	0	0	0	0	0	0	1		0	0	0	0	0	0	0
313		Producer B	Broughton	2	2015-09-09	Site 4	2017-05-04	603	Mortality	Pos*	N/A	2017-2250-4	GDM	0	1	0	0	0	0	0	0	0	0	0	0	0	1		0	0	0	0	0	0	0
313		Producer B	Broughton	2	2015-09-09	Site 4	2017-05-04	603	Mortality	Pos*	N/A	2017-2250-2	GDM	0	3	0	0	0	0	0	0	0	0	0	0	0	3	surface of EPL is fibrinous; no organisms on PAS or Twort's Gram stains;	0	0	0	0	0	0	0
314		Producer B	Broughton	2	2015-09-09	Site 4	2017-06-13	643	Mortality	Pos*	N/A	2017-2979-2	HNS	0	0	0	0	0	0	0	0	0	0	0	0	0	0		NP	NP	NP	NP	NP	NP	NP
314		Producer B	Broughton	2	2015-09-09	Site 4	2017-06-13	643	Mortality	Pos*	N/A	2017-2979-8	HNS	0	0	0	0	0	0	0	0	1	0	0	0	0	0	atrium is congested;	NP	NP	NP	NP	NP	NP	NP
314		Producer B	Broughton	2	2015-09-09	Site 4	2017-06-13	643	Mortality	Pos*	N/A	2017-2979-4/5	HNS	0	0	0	0	0	0	0	0	1	0	0	0	0	0	atrium is congested;	NP	NP	NP	NP	NP	NP	NP
314		Producer B	Broughton	2	2015-09-09	Site 4	2017-06-13	643	Mortality	Pos*	N/A	2017-2979-4/5	HNS	0	0	0	0	0	0	0	0	1	0	0	0	0	0	atrium is congested;	NP	NP	NP	NP	NP	NP	NP
314		Producer B	Broughton	2	2015-09-09	Site 4	2017-06-13	643	Mortality	Pos*	N/A	2017-2979-3	HNS	0	0	0	1	0	0	0	0	0	0	0	0	0	1	ENL multifocal and restricted to atrium only; atrium is congested;	NP	NP	NP	NP	NP	NP	NP
314		Producer B	Broughton	2	2015-09-09	Site 4	2017-06-13	643	Mortality	Pos*	N/A	2017-2979-6	HNS	0	1	0	0	0	0	0	0	1	0	0	0	0	1	EPL is focal in adipose tissue adjacent to bulbous arteriosus; atrium is congested;	NP	NP	NP	NP	NP	NP	NP
314		Producer B	Broughton	2	2015-09-09	Site 4	2017-06-13	643	Mortality	Pos*	N/A	2017-2979-7	HNS	0	1	0	0	0	0	0	0	0	0	0	0	0	1	EPL is focal in conective tissues at the atrioventricular junction;	NP	NP	NP	NP	NP	NP	NP
314		Producer B	Broughton	2	2015-09-09	Site 4	2017-06-13	643	Mortality	Pos*	N/A	2017-2979-1	HNS	1	1	0	1	0	0	0	0	0	0	0	0	0	2	EPL and ENL are multifocal with ENL restricted to atrium only;	NP	NP	NP	NP	NP	NP	NP
315		Producer B	Sunshine Coast	17	2017-01-13	Site 23	2017-06-22	160	Mortality	Neg*	N/A	2017-3262-A/B	LB	0	0	0	0	0	0	0	0	0	0	0	0	0	0		0	0	1	0	0	0	0
315		Producer B	Sunshine Coast	17	2017-01-13	Site 23	2017-06-22	160	Mortality	Neg*	N/A	2017-3262-A/B	LB	0	0	0	0	0	0	0	0	0	0	0	0	0	0		0	0	0	0	0	0	0
315		Producer B	Sunshine Coast	17	2017-01-13	Site 23	2017-06-22	160	Mortality	Neg*	N/A	2017-3262-E	LB	0	0	0	0	1	0	0	0	0	0	0	0	0	0	ENE in bulbus arteriosus	0	0	0	0	0	0	0
315		Producer B	Sunshine Coast	17	2017-01-13	Site 23	2017-06-22	160	Mortality	Neg*	N/A	2017-3262-D	LB	1	0	0	1	1	0	0	0	0	0	0	0	0	1	ENE in bulbus arteriosus	0	0	0	0	0	0	0	Multifocal mild lymphohistiocytic steatitis
315		Producer B	Sunshine Coast	17	2017-01-13	Site 23	2017-06-22	160	Mortality	Neg*	N/A	2017-3262-C	LB	0	1	0	1	0	0	1	0	0	0	0	0	0	2		0	0	0	0	0	0	0
316		Producer B	Sunshine Coast	23	2017-03-20	Site 33	2017-06-22	94	Mortality	Neg*	N/A	2017-3261-1/3	GDM	0	1	0	0	0	0	0	0	0	0	0	0	0	1		0	0	0	0	0	0	0
316		Producer B	Sunshine Coast	23	2017-03-20	Site 33	2017-06-22	94	Mortality	Neg*	N/A	2017-3261-1/3	GDM	0	1	0	0	0	0	0	0	0	0	0	0	0	1		0	0	0	0	0	0	0
316		Producer B	Sunshine Coast	23	2017-03-20	Site 33	2017-06-22	94	Mortality	Neg*	N/A	2017-3261-4	GDM	0	0	0	1	0	0	0	0	0	0	0	0	0	1		0	0	0	0	0	0	0
316		Producer B	Sunshine Coast	23	2017-03-20	Site 33	2017-06-22	94	Mortality	Neg*	N/A	2017-3261-5	GDM	0	1	0	0	0	0	0	0	2	0	0	0	0	1	CCC contains small numbers of bacterial rods (Vibrio or related species?);	0	0	1	0	0	0	0
316		Producer B	Sunshine Coast	23	2017-03-20	Site 33	2017-06-22	94	Mortality	Neg*	N/A	2017-3261-2	GDM	0	1	0	1	0	0	2	0	0	0	0	0	0	2		0	0	1	0	0	0	0
317		Producer B	Nootka	11	2016-11-18	Site 16	2017-08-03	258	Mortality	Pos*	N/A	2017-4021-1	GDM	0	0	0	0	0	0	0	0	0	0	0	0	0	0		0	0	0	0	0	0	0
317		Producer B	Nootka	11	2016-11-18	Site 16	2017-08-03	258	Mortality	Pos*	N/A	2017-4021-2/3/4/5	GDM	0	1	0	0	0	0	0	0	0	0	0	0	0	1		0	0	0	0	0	0	0	bacteria in dermis are probably postmortem invaders;
317		Producer B	Nootka	11	2016-11-18	Site 16	2017-08-03	258	Mortality	Pos*	N/A	2017-4021-2/3/4/5	GDM	0	1	0	0	0	0	0	0	0	0	0	0	0	1		0	0	0	0	0	0	0
317		Producer B	Nootka	11	2016-11-18	Site 16	2017-08-03	258	Mortality	Pos*	N/A	2017-4021-2/3/4/5	GDM	0	1	0	0	0	0	0	0	0	0	0	0	0	1		0	0	1	0	0	0	0
317		Producer B	Nootka	11	2016-11-18	Site 16	2017-08-03	258	Mortality	Pos*	N/A	2017-4021-2/3/4/5	GDM	0	1	0	0	0	0	0	0	0	0	0	0	0	1		0	0	0	0	0	0	0
317		Producer B	Nootka	11	2016-11-18	Site 16	2017-08-03	258	Mortality	Pos*	N/A	2017-4021-6	GDM	0	1	0	0	0	0	0	0	1	0	0	0	0	1		0	0	0	0	0	0	0	bacteria in dermis are probably postmortem invaders;
318		Producer B	Nootka	11	2016-10-22	Site 15	2017-09-08	321	Mortality	Pos*	N/A	2017-4662-3/5	LB	0	0	0	0	0	0	0	0	0	0	0	0	0	0		0	0	1	0	0	0	0
318		Producer B	Nootka	11	2016-10-22	Site 15	2017-09-08	321	Mortality	Pos*	N/A	2017-4662-3/5	LB	0	0	0	0	0	0	0	0	0	0	0	0	0	0		0	0	0	0	0	0	0
318		Producer B	Nootka	11	2016-10-22	Site 15	2017-09-08	321	Mortality	Pos*	N/A	2017-4662-1	LB	1	1	0	0	0	0	1	0	0	3	0	0	0	1	Atrial HTH associated with severe, acute, cardiomyocyte degeneration and necrosis; Multifocal, moderate, atrial cardiomyocyte lipofuscinosis; Multifocal, mild, fibrinous epicarditis	0	0	0	0	0	0	0
318		Producer B	Nootka	11	2016-10-22	Site 15	2017-09-08	321	Mortality	Pos*	N/A	2017-4662-4	LB	0	1	0	0	0	0	0	0	0	0	0	0	0	1		0	0	0	0	0	0	0
318		Producer B	Nootka	11	2016-10-22	Site 15	2017-09-08	321	Mortality	Pos*	N/A	2017-4662-2	LB	0	2	0	0	0	0	0	0	0	1	0	0	0	2		0	0	0	0	0	0	0
319		Producer B	Nootka	11	2016-09-19	Site 14	2017-09-14	360	Mortality	Pos*	N/A	2017-4876-2	GDM	0	0	0	0	0	0	0	0	0	0	0	0	0	0		1	0	1	0	0	0	0
319		Producer B	Nootka	11	2016-09-19	Site 14	2017-09-14	360	Mortality	Pos*	N/A	2017-4876-3/4/5	GDM	0	1	0	0	0	0	0	0	0	0	0	0	0	1		0	0	0	0	0	0	0
319		Producer B	Nootka	11	2016-09-19	Site 14	2017-09-14	360	Mortality	Pos*	N/A	2017-4876-3/4/5	GDM	0	1	0	0	0	0	0	0	0	0	0	0	0	1		0	0	0	0	0	0	0
319		Producer B	Nootka	11	2016-09-19	Site 14	2017-09-14	360	Mortality	Pos*	N/A	2017-4876-3/4/5	GDM	0	1	0	0	0	0	0	0	0	0	0	0	0	1		0	0	1	0	0	0	0
319		Producer B	Nootka	11	2016-09-19	Site 14	2017-09-14	360	Mortality	Pos*	N/A	2017-4876-1	GDM	0	2	0	2	3	3	3	0	0	0	0	0	0	4	ENE,ENH, and MCD affect most of the ventricle, and the lesion includes moderate numbers of neutrophils; lesions in the atrium are mostly ENL and ECH;	0	0	0	0	0	0	0	the 400-µm-diameter vein adjacent to the lateral line as a focus of vasculitis that affects ~1/3 of the vessel diameter; the adjacent adipose tissue has a 700-µm-diameter focus of neutrophilic steatitis;
320		Producer B	Nootka	12	2016-10-07	Site 18	2017-10-04	362	Mortality	Pos*	N/A	2017-5243-2	GDM	0	0	3	0	2	3	2	0	0	0	0	0	0	0	EPH and ENH contain moderate numbers of neutrophils; EPH is associated with granulation tissue;	0	0	0	0	0	0	0
320		Producer B	Nootka	12	2016-10-07	Site 18	2017-10-04	362	Mortality	Pos*	N/A	2017-5243-5	GDM	0	0	0	0	0	0	0	0	0	0	0	0	0	0		0	0	0	0	0	0	0
320		Producer B	Nootka	12	2016-10-07	Site 18	2017-10-04	362	Mortality	Pos*	N/A	2017-5243-3	GDM	0	0	0	1	0	0	0	0	0	0	0	0	0	1		0	0	0	0	0	0	0
320		Producer B	Nootka	12	2016-10-07	Site 18	2017-10-04	362	Mortality	Pos*	N/A	2017-5243-4	GDM	0	1	0	0	0	0	0	0	0	0	0	0	0	1		0	0	0	0	0	0	0
320		Producer B	Nootka	12	2016-10-07	Site 18	2017-10-04	362	Mortality	Pos*	N/A	2017-5243-1	GDM	0	1	0	1	0	0	0	0	0	0	0	0	0	2		0	0	0	0	0	0	0
321		Producer B	Nootka	11	2016-10-22	Site 15	2017-10-04	347	Mortality	Pos*	N/A	2017-5241-5	LB	1	1	0	0	0	0	0	0	0	0	0	0	0	1	Focal, moderate, epicardial edema	0	0	0	0	0	0	0
321		Producer B	Nootka	11	2016-10-22	Site 15	2017-10-04	347	Mortality	Pos*	N/A	2017-5241-1	LB	2	2	0	0	2	3	2	0	0	0	0	0	0	2	ENH is associated with neutrophilic infiltration, granulation tissue, congestion, ENE and severe cardiomyocyte atrophy and loss	0	0	0	0	0	0	0
321		Producer B	Nootka	11	2016-10-22	Site 15	2017-10-04	347	Mortality	Pos*	N/A	2017-5241-2	LB	2	2	0	0	2	3	3	0	0	1	0	0	0	2	ENH is associated with granulation tissue, congestion, ENE and severe cardiomyocyte atrophy and loss; Multifocal, mild, atrial cardiomyocyte lipofuscinosis	0	0	0	0	0	0	0	Focally, a few myocytes have centrally located nuclei, affected myocytes are not degenerate, necrotic or regenerative
321		Producer B	Nootka	11	2016-10-22	Site 15	2017-10-04	347	Mortality	Pos*	N/A	2017-5241-3	LB	0	1	0	1	0	0	0	0	0	1	0	0	0	2		0	NP	0	0	0	0	0
321		Producer B	Nootka	11	2016-10-22	Site 15	2017-10-04	347	Mortality	Pos*	N/A	2017-5241-4	LB	1	3	0	3	2	0	2	0	0	0	0	0	0	6	ENL is associated with neutrophilic infiltration, granulation tissue, congestion, ENE and severe cardiomyocyte atrophy and loss	1	0	1	0	0	0	0	SMI multifocally affects white muscle and is associated with atrophied myocytes; Multifocally, a few myocytes have centrally located nuclei, affected myocytes are not degenerate, necrotic or regenerative
322		Producer B	Nootka	11	2016-11-18	Site 16	2017-10-11	327	Mortality	Pos*	N/A	2017-5244-3	MP	0	1	0	1	0	0	0	0	0	0	0	0	0	2		0	0	1	0	0	0	0
322		Producer B	Nootka	11	2016-11-18	Site 16	2017-10-11	327	Mortality	Pos*	N/A	2017-5244-1	MP	1	3	0	0	2	0	0	3	0	0	1	0	0	3	Approximately 1 x 1 cm blood clot adjacent to the section of heart	1	0	0	0	0	0	0
322		Producer B	Nootka	11	2016-11-18	Site 16	2017-10-11	327	Mortality	Pos*	N/A	2017-5244-4	MP	0	2	0	1	1	0	1	3	0	0	0	0	0	3	ENL is associated with scattered neutrophils; EPL is associated with mesothelial hypertrophy and leukocytic karyorrhexis	0	2	0	0	0	0	0
322		Producer B	Nootka	11	2016-11-18	Site 16	2017-10-11	327	Mortality	Pos*	N/A	2017-5244-5	MP	0	2	0	3	0	0	3	3	0	3	0	0	0	5	EPL is associated with activated fibroblasts; Moderate intracytoplasmic accumulations of yellow granular pigment in cardiac myocytes; There is a significant loss of cell and tissue detail in affected tissues; There are several, fairly uniform, basophilic structures within the cytoplasm of an atrial histiocyte (41 x 98) which resemble bacteria	0	0	0	0	0	0	0
322		Producer B	Nootka	11	2016-11-18	Site 16	2017-10-11	327	Mortality	Pos*	N/A	2017-5244-2	MP	0	3	0	3	1	0	0	3	0	1	1	0	0	6		0	0	1	0	0	0	0
323		Producer B	Nootka	11	2016-09-19	Site 17	2017-10-12	388	Mortality	Pos*	N/A	2017-5246-2	LB	2	0	3	0	2	3	1	1	0	0	0	0	0	0	ENH is associated with neutrophilic infiltration, granulation tissue, congestion, ENE and severe cardiomyocyte atrophy and loss	0	0	0	0	0	0	0	Focally, a few myocytes have centrally located nuclei, affected myocytes are not degenerate, necrotic or regenerative
323		Producer B	Nootka	11	2016-09-19	Site 17	2017-10-12	388	Mortality	Pos*	N/A	2017-5246-4	LB-NP	NP	NP	NP	NP	NP	NP	NP	NP	NP	NP	NP	NP	NP			0	0	0	0	0	0	0	Multifocally, a few myocytes have centrally located nuclei, affected myocytes are not degenerate, necrotic or regenerative
323		Producer B	Nootka	11	2016-09-19	Site 17	2017-10-12	388	Mortality	Pos*	N/A	2017-5246-5	LB	1	1	0	0	0	0	0	0	0	0	0	0	0	1		0	NP	0	0	0	0	0
323		Producer B	Nootka	11	2016-09-19	Site 17	2017-10-12	388	Mortality	Pos*	N/A	2017-5246-1	LB	1	2	0	1	0	0	0	0	0	0	0	0	0	3	EPL is focally associated with edema	0	0	0	0	0	0	0
323		Producer B	Nootka	11	2016-09-19	Site 17	2017-10-12	388	Mortality	Pos*	N/A	2017-5246-3	LB	0	2	0	1	0	0	0	0	0	0	0	0	0	3		0	0	0	0	0	0	0
324		Producer B	Esperanza inlet	29	2017-10-04	Site 40	2017-10-23	19	Mortality	Neg*	N/A	2017-5570-1	GDM	0	0	0	0	0	0	0	0	0	0	0	0	0	0	ventricle has a 2 x 1 mm focus with margination of leukocytes or thrombocytes along endocardial surface;	0	0	1	0	0	0	0
324		Producer B	Esperanza inlet	29	2017-10-04	Site 40	2017-10-23	19	Mortality	Neg*	N/A	2017-5570-2/5	GDM	0	0	0	0	0	0	0	0	0	0	0	0	0	0		0	0	0	0	0	0	0
324		Producer B	Esperanza inlet	29	2017-10-04	Site 40	2017-10-23	19	Mortality	Neg*	N/A	2017-5570-3	GDM	0	0	0	0	1	0	0	0	0	0	0	0	0	0		0	0	0	0	0	0	0
324		Producer B	Esperanza inlet	29	2017-10-04	Site 40	2017-10-23	19	Mortality	Neg*	N/A	2017-5570-2/5	GDM	0	0	0	0	0	0	0	0	0	0	0	0	0	0		0	0	0	0	0	0	0
324		Producer B	Esperanza inlet	29	2017-10-04	Site 40	2017-10-23	19	Mortality	Neg*	N/A	2017-5570-4	GDM	0	1	0	0	2	0	0	0	0	0	0	0	0	1		0	0	0	0	0	0	0
325		Producer B	Nootka	11	2016-09-19	Site 14	2017-10-24	400	Mortality	Pos*	N/A	2017-5572-4	LB	1	1	0	1	0	0	0	0	2	0	0	0	0	2		0	0	0	0	0	0	0	Multifocal, mild, lymphohistiocytic steatitis
325		Producer B	Nootka	11	2016-09-19	Site 14	2017-10-24	400	Mortality	Pos*	N/A	2017-5572-1	LB	1	2	0	1	0	0	0	0	0	1	0	0	0	3	EPL is associated with edema	0	0	0	0	0	0	0
325		Producer B	Nootka	11	2016-09-19	Site 14	2017-10-24	400	Mortality	Pos*	N/A	2017-5572-2	LB	2	2	0	1	0	0	0	0	0	0	0	0	0	3	Multiple colonies of bacilli characteristic of Aeromonas salmonicida; EPL is associated with edema	1	0	1	0	0	0	0	SMI focally affects white muscle
325		Producer B	Nootka	11	2016-09-19	Site 14	2017-10-24	400	Mortality	Pos*	N/A	2017-5572-5	LB	2	2	0	1	0	0	0	0	0	0	0	0	0	3	EPL is associated with edema	0	0	0	0	0	0	0
325		Producer B	Nootka	11	2016-09-19	Site 14	2017-10-24	400	Mortality	Pos*	N/A	2017-5572-3	LB	1	3	0	3	2	0	0	1	2	1	0	0	0	6	ENE is associated with EPL and ENL	0	0	0	0	0	0	0	Multifocal, mild, lymphohistiocytic steatitis
326		Producer B	Sunshine Coast	17	2017-01-13	Site 26	2018-01-12	364	Mortality	Pos*	N/A	2018-0416-1	GDM	1	1	0	1	1	0	0	0	0	0	0	0	0	2		0	0	0	0	0	0	0
326		Producer B	Sunshine Coast	17	2017-01-13	Site 26	2018-01-12	364	Mortality	Pos*	N/A	2018-0416-2	GDM	0	2	0	2	2	0	2	1	0	0	0	0	0	4		0	0	0	0	0	0	0
327		Producer B	Sunshine Coast	17	2017-06-05	Site 27	2018-01-12	221	Mortality	Pos*	N/A	2018-0417-1	LB	2	2	0	0	2	3	1	2	0	0	0	0	0	2		0	0	0	0	0	0	0
327		Producer B	Sunshine Coast	17	2017-06-05	Site 27	2018-01-12	221	Mortality	Pos*	N/A	2018-0417-2	LB	1	1	0	1	2	0	0	0	0	0	0	0	0	2		0	0	0	0	0	0	0
328		Producer B	Nootka	11	2016-11-18	Site 16	2018-01-19	427	Mortality	Pos*	N/A	2018-0420-1A-C	DWK	0	0	0	0	0	0	0	0	0	0	0	0	0	0		0	0	0	0	0	0	0
328		Producer B	Nootka	11	2016-11-18	Site 16	2018-01-19	427	Mortality	Pos*	N/A	2018-0420-5A-C	DWK	2	0	1	0	0	1	0	0	0	0	0	0	0	0		0	0	0	0	0	0	0	2 sections of skin submitted. One section has multifocal, the other has focal vascular congestion in the red muscle (affecting up to 1% total).
328		Producer B	Nootka	11	2016-11-18	Site 16	2018-01-19	427	Mortality	Pos*	N/A	2018-0420-3A-C	DWK	0	1	0	0	0	0	0	0	0	0	0	0	0	1	EPL with diffuse vascular congestion and focal (500 µm) karyorrhexis	0	NP	0	0	0	0	0	Skin. Only a 250 µm x 1 mm segment of compact dermis submitted
328		Producer B	Nootka	11	2016-11-18	Site 16	2018-01-19	427	Mortality	Pos*	N/A	2018-0420-4A-C	DWK	2	1	0	0	2	0	0	0	0	1	0	0	0	1	Ventricular lumen. One colony of 25 large, round bacteria (suspect Photobacterium sp.) with no tissue reaction	0	0	0	0	0	0	0
328		Producer B	Nootka	11	2016-11-18	Site 16	2018-01-19	427	Mortality	Pos*	N/A	2018-0420-2A-C	DWK	3	1	0	1	2	0	0	0	0	0	0	0	0	2		0	0	1	0	0	0	0	MDN with intrafiber macrophages
329		Producer B	Nootka	11	2016-09-19	Site 14	2018-01-19	487	Mortality	Pos*	N/A	2018-0421-5	LB	0	0	0	0	0	0	0	0	0	0	0	0	0	0		0	0	0	0	0	0	0
329		Producer B	Nootka	11	2016-09-19	Site 14	2018-01-19	487	Mortality	Pos*	N/A	2018-0421-2	LB	2	1	0	0	0	1	0	0	0	0	0	0	0	1	Multifocal, mild, fibrinous epicarditis; Few colonies of bacilli consistent with Aeromonas salmonicida in heart and fibrinous epicarditis	0	0	0	0	0	0	0
329		Producer B	Nootka	11	2016-09-19	Site 14	2018-01-19	487	Mortality	Pos*	N/A	2018-0421-3	LB	1	1	0	0	0	0	0	0	0	0	0	0	0	1	Focally extensive, moderate, epicardial edema	0	0	0	0	0	0	0
329		Producer B	Nootka	11	2016-09-19	Site 14	2018-01-19	487	Mortality	Pos*	N/A	2018-0421-1	LB	0	1	0	1	0	0	0	0	0	0	0	0	0	2	Few colonies of bacilli consistent with Aeromonas salmonicida; EPL score includes mesothelial hypertrophy	0	0	1	0	0	0	0
329		Producer B	Nootka	11	2016-09-19	Site 14	2018-01-19	487	Mortality	Pos*	N/A	2018-0421-4	LB	1	1	0	1	0	0	0	0	0	0	0	0	0	2		0	0	0	0	0	0	0
330		Producer B	Nootka	11	2016-10-22	Site 15	2018-01-23	458	Mortality	Pos*	N/A	2018-0422-P82/P83/P84/P103	MP	0	1	0	0	0	0	0	0	0	0	0	0	0	1		0	0	0	0	0	0	0
330		Producer B	Nootka	11	2016-10-22	Site 15	2018-01-23	458	Mortality	Pos*	N/A	2018-0422-P81/P85/P101/P105	MP	0	2	0	0	0	0	0	0	0	0	0	0	0	2		0	0	0	0	0	0	0
330		Producer B	Nootka	11	2016-10-22	Site 15	2018-01-23	458	Mortality	Pos*	N/A	2018-0422-P82/P83/P84/P103	MP	0	1	0	1	0	0	0	0	0	0	0	0	0	2		0	0	0	0	0	0	0
330		Producer B	Nootka	11	2016-10-22	Site 15	2018-01-23	458	Mortality	Pos*	N/A	2018-0422-P82/P83/P84/P103	MP	0	1	0	1	0	0	0	0	0	0	0	0	0	2		0	0	1	0	0	0	0
330		Producer B	Nootka	11	2016-10-22	Site 15	2018-01-23	458	Mortality	Pos*	N/A	2018-0422-P82/P83/P84/P103	MP	0	1	0	1	0	0	0	0	1	1	0	0	0	2		1	0	0	0	0	0	0	SMI is a small interstitial infiltrate of histiocytes
330		Producer B	Nootka	11	2016-10-22	Site 15	2018-01-23	458	Mortality	Pos*	N/A	2018-0422-P81/P85/P101/P105	MP	0	2	0	0	0	0	0	0	0	0	0	0	0	2		0	0	0	0	0	0	0
330		Producer B	Nootka	11	2016-10-22	Site 15	2018-01-23	458	Mortality	Pos*	N/A	2018-0422-P81/P85/P101/P105	MP	0	2	0	0	0	0	0	0	0	0	0	0	0	2		0	0	1	0	0	0	0
330		Producer B	Nootka	11	2016-10-22	Site 15	2018-01-23	458	Mortality	Pos*	N/A	2018-0422-P102	MP	0	2	0	0	0	0	0	0	0	0	0	0	0	2	EPL is associated with mild infiltrates of eosinophilic granular cells	0	0	0	0	0	0	0
330		Producer B	Nootka	11	2016-10-22	Site 15	2018-01-23	458	Mortality	Pos*	N/A	2018-0422-P104	MP	2	1	0	1	0	0	0	0	0	0	0	0	0	2		0	0	1	0	0	0	0
330		Producer B	Nootka	11	2016-10-22	Site 15	2018-01-23	458	Mortality	Pos*	N/A	2018-0422-P81/P85/P101/P105	MP	0	2	0	0	0	0	0	0	0	0	0	0	0	2		0	0	0	0	0	0	0
331		Producer B	Nootka	11	2016-11-18	Site 16	2018-01-24	432	Mortality	Pos*	N/A	2018-0840-3	MP	0	1	0	0	0	0	0	0	0	0	0	0	0	1		0	NP	0	0	0	0	0
331		Producer B	Nootka	11	2016-11-18	Site 16	2018-01-24	432	Mortality	Pos*	N/A	2018-0840-4	MP	0	1	0	1	0	0	0	0	0	0	0	0	0	2		0	0	0	0	0	0	0
331		Producer B	Nootka	11	2016-11-18	Site 16	2018-01-24	432	Mortality	Pos*	N/A	2018-0840-1/2	MP	0	2	0	1	0	0	0	0	0	0	0	0	0	3		0	0	0	0	0	0	0
331		Producer B	Nootka	11	2016-11-18	Site 16	2018-01-24	432	Mortality	Pos*	N/A	2018-0840-1/2	MP	0	2	0	1	0	0	0	0	0	0	0	0	0	3		0	0	0	0	0	0	0
332		Producer B	Nootka	12	2016-09-20	Site 18	2018-01-25	492	Mortality	Pos*	N/A	2018-0842-2	GDM	0	1	0	0	0	0	0	0	0	2	0	0	0	1	HTH is primarily cellular and associated with irregular coalescing colonies of bacilli (probably Aeromonas salmonicida) that fill a space about 3 x 1mm;	0	0	0	0	0	0	0
332		Producer B	Nootka	12	2016-09-20	Site 18	2018-01-25	492	Mortality	Pos*	N/A	2018-0842-1	GDM	2	1	0	2	0	0	0	0	0	0	0	0	0	3		0	0	0	0	0	0	0
333		Producer B	Nootka	12	2016-10-07	Site 18	2018-03-02	511	Mortality	Pos*	N/A	2018-1417-1	GDM	0	0	0	1	0	0	0	0	0	0	0	0	0	1		0	0	0	0	0	0	0
334		Producer B	Nootka	11	2016-10-22	Site 15	2018-03-14	508	Mortality	Pos*	N/A	2018-1773-1	GDM	0	1	0	0	0	0	0	0	0	0	0	0	0	1		2	0	0	0	0	0	0
334		Producer B	Nootka	11	2016-10-22	Site 15	2018-03-14	508	Mortality	Pos*	N/A	2018-1773-2	GDM	0	1	0	0	0	0	2	0	0	0	1	0	0	1		0	0	0	0	0	0	0
334		Producer B	Nootka	11	2016-10-22	Site 15	2018-03-14	508	Mortality	Pos*	N/A	2018-1773-4	GDM	0	1	0	0	0	0	2	0	0	0	0	0	0	1		0	0	0	0	0	0	0
334		Producer B	Nootka	11	2016-10-22	Site 15	2018-03-14	508	Mortality	Pos*	N/A	2018-1773-3	GDM	0	1	0	1	0	0	0	0	0	0	0	0	0	2		0	0	1	0	0	0	0
334		Producer B	Nootka	11	2016-10-22	Site 15	2018-03-14	508	Mortality	Pos*	N/A	2018-1773-5	GDM	0	1	0	1	0	0	0	0	0	1	0	0	0	2		0	0	0	0	0	0	0
335		Producer B	Nootka	11	2016-11-18	Site 16	2018-03-14	481	Mortality	Pos*	N/A	2018-1771-1	MP	1	1	0	0	0	0	0	0	0	0	0	0	0	1		0	0	1	0	0	0	0
335		Producer B	Nootka	11	2016-11-18	Site 16	2018-03-14	481	Mortality	Pos*	N/A	2018-1771-2	MP	0	1	0	1	0	0	1	0	0	1	0	0	0	2		0	0	1	0	0	0	0
335		Producer B	Nootka	11	2016-11-18	Site 16	2018-03-14	481	Mortality	Pos*	N/A	2018-1771-4	MP	2	2	0	0	0	0	0	0	0	0	0	0	0	2		0	0	1	0	0	0	0
335		Producer B	Nootka	11	2016-11-18	Site 16	2018-03-14	481	Mortality	Pos*	N/A	2018-1771-5	MP	1	1	0	1	0	0	0	0	0	0	0	0	0	2		0	0	1	0	0	0	0
335		Producer B	Nootka	11	2016-11-18	Site 16	2018-03-14	481	Mortality	Pos*	N/A	2018-1771-3	MP	1	3	0	0	3	3	3	0	0	0	0	0	0	3	EPL is associated with intrahistiocytic yellow-brown granular pigment accumulation and scattered infiltrates of ECG's	0	0	1	0	0	0	0
336		Producer B	Sunshine Coast	17	2017-01-13	Site 25	2018-03-21	432	Mortality	Pos*	N/A	2018-1776-3	MP	1	1	0	0	0	0	0	0	0	0	0	0	0	1		0	0	0	0	0	0	0
336		Producer B	Sunshine Coast	17	2017-01-13	Site 25	2018-03-21	432	Mortality	Pos*	N/A	2018-1776-5	MP	0	1	0	1	0	0	0	0	0	0	0	0	0	2		0	0	0	0	0	0	0
336		Producer B	Sunshine Coast	17	2017-01-13	Site 25	2018-03-21	432	Mortality	Pos*	N/A	2018-1776-2	MP	1	2	0	1	0	0	0	1	0	1	0	0	0	3		0	0	0	0	0	0	0
336		Producer B	Sunshine Coast	17	2017-01-13	Site 25	2018-03-21	432	Mortality	Pos*	N/A	2018-1776-4	MP	0	2	0	1	0	0	1	0	0	0	0	0	0	3		0	0	1	0	0	0	0	Focus of mild lymphohistiocytic steatitis of the subcutaneous fat
336		Producer B	Sunshine Coast	17	2017-01-13	Site 25	2018-03-21	432	Mortality	Pos*	N/A	2018-1776-1	MP	2	2	0	2	0	0	1	0	0	1	0	0	0	4		0	0	0	0	0	0	0
337		Producer B	Sunshine Coast	17	2017-01-13	Site 26	2018-03-21	432	Mortality	Pos*	N/A	2018-1777-1	GDM	0	1	0	0	0	0	0	0	0	0	0	0	0	1	Focal, mild, epicardial edema	0	0	0	0	0	0	0
337		Producer B	Sunshine Coast	17	2017-01-13	Site 26	2018-03-21	432	Mortality	Pos*	N/A	2018-1777-2	GDM	0	1	0	0	0	0	2	0	0	0	0	0	0	1		0	0	0	0	0	0	0
337		Producer B	Sunshine Coast	17	2017-01-13	Site 26	2018-03-21	432	Mortality	Pos*	N/A	2018-1777-4	GDM	1	1	0	0	0	0	1	0	0	0	0	0	0	1		0	0	1	0	0	0	0
337		Producer B	Sunshine Coast	17	2017-01-13	Site 26	2018-03-21	432	Mortality	Pos*	N/A	2018-1777-3/5	GDM	0	1	0	1	0	0	0	0	0	0	0	0	0	2		0	0	0	0	0	0	0
337		Producer B	Sunshine Coast	17	2017-01-13	Site 26	2018-03-21	432	Mortality	Pos*	N/A	2018-1777-3/5	GDM	0	1	0	1	0	0	0	0	0	0	0	0	0	2		0	0	0	0	0	0	0
338		Producer B	Sunshine Coast	17	2017-06-05	Site 27	2018-03-21	289	Mortality	Pos*	N/A	2018-1775-2	DWK	0	0	3	0	0	1	0	0	0	0	0	0	0	0	EPH - with multifocal histiocytic and lymphocytic nodular aggregates and diffuse edema	0	0	0	0	0	0	0
338		Producer B	Sunshine Coast	17	2017-06-05	Site 27	2018-03-21	289	Mortality	Pos*	N/A	2018-1775-5A-C	DWK	1	0	1	1	0	0	0	0	0	0	0	0	0	1	ENL - with myositis, compact myocardium, mild, bifocal (up to 100 x 150 um area)	0	NP	0	0	0	0	0
338		Producer B	Sunshine Coast	17	2017-06-05	Site 27	2018-03-21	289	Mortality	Pos*	N/A	2018-1775-4A-C	DWK	0	1	0	1	1	0	2	0	1	1	0	0	0	2	ECH - atrial and valvular endocardial hypertrophy	1	NP	1	0	0	0	0	SMI - in the white (surrounding #1 myofiber) (~10 leukocytes)
338		Producer B	Sunshine Coast	17	2017-06-05	Site 27	2018-03-21	289	Mortality	Pos*	N/A	2018-1775-1A-C	DWK	0	2	0	1	0	0	0	0	0	0	0	0	0	3	ENL - Perivascular myositis, compact myocardium, mild, bifocal; EPL - with karryorrhectic leukocytes and superficial dense plaques of epicardium (~50 um thick)	0	0	0	0	0	0	0	Dermatitis and panniculitis, histiocytic and lymphocytic, mild, multifocal
338		Producer B	Sunshine Coast	17	2017-06-05	Site 27	2018-03-21	289	Mortality	Pos*	N/A	2018-1775-3A-C	DWK	2	3	0	1	0	0	1	0	2	0	0	0	0	4	EPL - diffuse inflammation with yellow pigmented macrophages, edema, and vascular congestion; ENL - Perivascular myositis with yellow pigmented macrophages, compact myocardium, mild, generalized multifocal to perivascular coalescing (up to 200 x 500 um areas)	0	0	0	0	0	0	0	Panniculitis, histiocytic and lymphocytic, mild, focal perivascular
339		Producer B	Sunshine Coast	23	2017-03-20	Site 33	2018-03-22	367	Mortality	Pos*	N/A	2018-1779-1/2	MP	0	1	0	0	0	0	0	0	0	0	0	0	0	1		0	0	0	0	0	0	0
339		Producer B	Sunshine Coast	23	2017-03-20	Site 33	2018-03-22	367	Mortality	Pos*	N/A	2018-1779-1/2	MP	0	1	0	0	0	0	0	0	0	0	0	0	0	1		0	0	0	0	0	0	0
340		Producer B	Broughton	40	2018-02-27	Site 3	2018-03-23	24	Mortality	Neg*	N/A	2018-1780-1	GDM	0	0	0	0	0	0	0	0	0	0	0	0	0	0		0	0	0	0	0	0	0
340		Producer B	Broughton	40	2018-02-27	Site 3	2018-03-23	24	Mortality	Neg*	N/A	2018-1780-2	GDM	0	0	0	0	1	0	0	0	0	0	0	0	0	0		0	0	0	0	0	0	0
341		Producer B	Discovery	17	2017-01-13	Site 24	2018-03-27	438	Mortality	Pos*	N/A	2018-1781-4A	DWK-NP	NP	NP	NP	NP	NP	NP	NP	NP	NP	NP	NP	NP	NP			1	0	3	1	0	0	0	MDN - fragmented hyaline myofibers boarder an area of muscle liquefaction and separation, severe, multifocal (33% of the white muscle is affected); KUD - three colonies (from 50 - 100 um in diameter); SMI - three foci (maximum 150 x 250 um) in the red muscle; Hypertrophic dermal fibroblasts, mild, diffuse
341		Producer B	Discovery	17	2017-01-13	Site 24	2018-03-27	438	Mortality	Pos*	N/A	2018-1781-2A-C	DWK	1	1	0	0	2	0	0	0	1	1	0	0	0	1	HTH - ~50 small fibrinocellular thrombi in the atrial lumen (ranging from 10 to 100 um in diameter), one has a 25 um (in diameter) colony of plump basophilic rod-shaped bacteria (interpreted through significant compression aretfact); CCC - Two small foci of compact myocardial hemorrhage (<250 um in diameter)	0	3	3	0	0	0	0	MDN - coagulative necrosis of 75% of the red muscle and 100% of the subcutis in section with infiltration of short to medium-length, thin, slightly curved bacilli, and single random degenerate myofibers in the white muscle; DUC - score based on necrotic collagen and extensive superficial red muscle necrosis.
341		Producer B	Discovery	17	2017-01-13	Site 24	2018-03-27	438	Mortality	Pos*	N/A	2018-1781-3A-C	DWK	2	1	0	0	0	0	0	0	0	1	0	0	0	1	HTH - numerous small cellular thrombi in the lumen of both heart chambers (ranging from 10 to 150 um in diameter) (most have significant compression aretfact); Bulbitis, histiocytic, mild, focal with vacuolation of subendocardial stroma and karyhorrectic debris; MDN - characterized by 3 mineralized myofibers in the ventricle	0	3	2	0	0	0	0	DUC - the ulcerated dermis is coated with and invaded by filamentous and medium-length, curved rod-shaped bacteria. The entire dermis and the superficial 25-33% of the red muscle is necrotic. Infiltrating the necrotic muscle are medium-length, thin, slightly curved bacilli. The dermis is clefted from the subcutis; Intramuscular congestion/hemorrhage, mild, bifocal in the red muscle
341		Producer B	Discovery	17	2017-01-13	Site 24	2018-03-27	438	Mortality	Pos*	N/A	2018-1781-1A-C	DWK	2	1	0	1	2	0	1	0	0	0	0	0	0	2	Endocardial phagocyte hypertrophy, mild, focal ventricular (~ 500 um field)	0	3	1	0	0	0	0	DUC - the ulcerated dermis is coated with and invaded by filamentous bacteria. The entire dermis is necrotic and clefted from the subcutis; Embedded in the exposed dermis are four variably sized (ranging from 150 to 500 um round) fragments of tissue (presumptive epidermis, adipose tissue and/or connective tissue) with coagulative necrosis; Subcuticular congestion/hemorrhage, mild, diffuse; Intram…
342		Producer B	Nootka	11	2016-10-22	Site 15	2018-04-06	531	Mortality	Pos*	N/A	2018-2001-2A-C	DWK	0	0	2	0	0	1	2	0	2	0	0	0	0	0	AMS - colonies of rod-shaped bacteria (consistent with Aeromonas salmonicida) in the lumen of the ventricle and atrium, in the myocardium, and coating the epicardium; EPH - fibrinous, neutrophilic, proliferative, and edematous; ECH - widely distributed with moderate cellular hypertrophy; MCD and CCC - in association with AMS; ENH - one focus in the compact myocardium (50 x 75 um); EPL - with Gram…	0	0	0	0	0	0	0
342		Producer B	Nootka	11	2016-10-22	Site 15	2018-04-06	531	Mortality	Pos*	N/A	2018-2001-1A-C	DWK	0	1	0	0	0	1	1	0	0	1	0	0	0	1	HTH - in the atrial lumen (#1 thrombus) and in the blood adjacent to the atrium (~30, <50 um in diameter)	0	0	0	0	0	0	0
342		Producer B	Nootka	11	2016-10-22	Site 15	2018-04-06	531	Mortality	Pos*	N/A	2018-2001-5A-C	DWK	0	1	0	1	0	0	0	0	0	0	0	0	0	2	Several myofibers in the spongy myocardium have a central linear row of 0.5 - 1 um round, pale basophilic to grey bodies in the cytoplasm (1% of myofibers)	1	0	1	0	0	0	0	One colony of filamentous bacteria admixed with sloughed epithelial cells in a scale pocket; MDN - of the red muscle; In the red muscle, there are a few regions of absent myofibers replaced by edema, occasional plump macrophages, and locally congested blood vessels.
342		Producer B	Nootka	11	2016-10-22	Site 15	2018-04-06	531	Mortality	Pos*	N/A	2018-2001-3A-C	DWK	1	2	0	1	0	0	2	0	0	0	0	0	0	3	EPL - with fibrin, hypertrophic and hyperplastic epicardial mesothelial cells, yellow-pigmented macrophages, and intralesional scattered individual Gram negative, short rod-shaped bacteria on the surface of the atrial and ventricular epicardium (not consistent with Aeromonas salmonicida); EPL - epicardial leukocytes infiltrate the atrial myocardium; ENL - ~3 small foci (<100 um in diameter) scatt…	0	0	0	0	0	0	0
342		Producer B	Nootka	11	2016-10-22	Site 15	2018-04-06	531	Mortality	Pos*	N/A	2018-2001-4A-C	DWK	0	2	1	1	0	0	1	0	0	0	0	0	0	3	AMS - in the ventricular spongy myocardium and lumen causing MCD; EPL/EPH - Epicardial inflammation is in 3 separate layers: EPL in the deep epicardium, marked edema or mature connective tissue expands the mid-epicardium, and macrophages, neutrophils, fibrin and proliferative epicardial cells compose the superficial epicardium. The superficial epicardium has numerous short, rod shaped bacteria co…	0	0	1	0	0	0	0
343		Producer B	Nootka	11	2016-09-19	Site 14	2018-04-20	578	Mortality	Pos*	N/A	2018-2538-1	LB	0	0	0	0	2	0	0	0	0	0	0	2	0	0	HRS score includes EPH, ECH, EPL, ENL, HTH, and myocardial degeneration/necrosis	0	0	0	0	0	1	0
343		Producer B	Nootka	11	2016-09-19	Site 14	2018-04-20	578	Mortality	Pos*	N/A	2018-2538-3	LB-NP	NP	NP	NP	NP	NP	NP	NP	NP	NP	NP	NP	NP	NP			0	0	1	0	0	0	0
343		Producer B	Nootka	11	2016-09-19	Site 14	2018-04-20	578	Mortality	Pos*	N/A	2018-2538-2	LB	0	1	0	1	0	0	0	0	0	1	0	0	0	2		1	0	0	0	0	0	0	SMI focally affects red muscle
343		Producer B	Nootka	11	2016-09-19	Site 14	2018-04-20	578	Mortality	Pos*	N/A	2018-2538-4	LB	1	1	0	1	1	0	0	0	0	0	0	0	0	2		1	0	1	0	0	0	0	Focal, mild, intermuscular congestion; SMI focally affects red muscle
343		Producer B	Nootka	11	2016-09-19	Site 14	2018-04-20	578	Mortality	Pos*	N/A	2018-2538-5	LB	1	1	0	1	0	0	0	0	0	0	0	0	0	2		0	0	1	0	0	0	0	Multifocal, moderate, intermuscular congestion/hemorrhage
344		Producer B	Nootka	11	2016-09-19	Site 17	2018-04-20	578	Mortality	Pos*	N/A	2018-2537-1	MP	0	1	0	0	0	0	0	0	0	1	0	0	0	1	Scattered aggregates of bacilli often associated with HTH	0	NP	0	0	0	0	0
344		Producer B	Nootka	11	2016-09-19	Site 17	2018-04-20	578	Mortality	Pos*	N/A	2018-2537-3	MP	1	1	0	1	0	0	0	0	0	0	0	0	0	2		0	0	0	0	0	0	0	Section of overlying dermis/epidermis is partial and largely not present
344		Producer B	Nootka	11	2016-09-19	Site 17	2018-04-20	578	Mortality	Pos*	N/A	2018-2537-5	MP	0	2	0	0	0	0	0	0	0	0	0	0	0	2		0	0	0	0	0	0	0
344		Producer B	Nootka	11	2016-09-19	Site 17	2018-04-20	578	Mortality	Pos*	N/A	2018-2537-2	MP	2	1	0	2	0	0	0	0	0	0	0	0	0	3		0	0	0	0	0	0	0	Section of overlying dermis/epidermis is partial and largely not present
344		Producer B	Nootka	11	2016-09-19	Site 17	2018-04-20	578	Mortality	Pos*	N/A	2018-2537-4	MP	2	2	0	3	2	0	2	0	1	0	0	0	0	5	Atrial myocytes frequently contain cytoplasmic accumulations of yellow granular pigment (lipofuscin?); MCD is associated with ENL	0	NP	0	0	0	0	0
345		Producer B	Sunshine Coast	23	2017-03-20	Site 33	2018-04-26	402	Mortality	Pos*	N/A	2018-2540-1A-C	DWK	1	1	0	1	2	0	1	0	0	0	0	0	0	2	Valvular endocardial hyperplasia, mild, multifocal (several 50 um foci) with karyorrhectic debris; MCD - several segmental hypereosinophilic myofibers in the atrium	0	0	0	0	0	0	0
345		Producer B	Sunshine Coast	23	2017-03-20	Site 33	2018-04-26	402	Mortality	Pos*	N/A	2018-2540-3A-C	DWK	1	2	0	0	0	1	0	0	0	1	0	0	0	2		0	NP	1	0	0	0	0
345		Producer B	Sunshine Coast	23	2017-03-20	Site 33	2018-04-26	402	Mortality	Pos*	N/A	2018-2540-2A-C	DWK	1	2	0	1	0	0	1	0	0	0	0	0	0	3	EPL - cellular and proliferative	0	0	0	0	0	0	0
345		Producer B	Sunshine Coast	23	2017-03-20	Site 33	2018-04-26	402	Mortality	Pos*	N/A	2018-2540-4A-C	DWK	1	2	0	1	0	0	1	0	0	0	0	0	0	3		0	0	1	0	0	0	0
345		Producer B	Sunshine Coast	23	2017-03-20	Site 33	2018-04-26	402	Mortality	Pos*	N/A	2018-2540-5A-C	DWK	0	2	0	2	0	0	1	0	0	0	0	0	0	4	ENL - including foci in the compact myocardium (~100 x 450 um); EPL - cellular and proliferative with a single, oval, pale pigmented macrophage aggregate (100 x 175 um)	0	0	0	0	0	0	0
346		Producer B	Broughton	40	2018-02-27	Site 3	2018-05-11	73	Mortality	Neg*	N/A	2018-2860-1A-C	DWK	0	1	0	0	0	0	1	0	0	0	0	0	0	1	ECH - mild, generalized patchy	0	0	0	0	0	0	0
346		Producer B	Broughton	40	2018-02-27	Site 3	2018-05-11	73	Mortality	Neg*	N/A	2018-2860-3A-C	DWK	0	1	0	0	0	0	1	0	0	1	0	0	0	1		0	0	1	0	0	0	0
346		Producer B	Broughton	40	2018-02-27	Site 3	2018-05-11	73	Mortality	Neg*	N/A	2018-2860-4A-C	DWK	0	1	0	0	2	0	1	0	0	0	0	0	0	1	ENE - in the bulbus arteriosus exclusively	0	0	0	0	0	0	0
346		Producer B	Broughton	40	2018-02-27	Site 3	2018-05-11	73	Mortality	Neg*	N/A	2018-2860-5A-C	DWK	0	1	0	0	0	0	0	0	0	0	0	0	0	1		0	0	0	0	0	0	0
346		Producer B	Broughton	40	2018-02-27	Site 3	2018-05-11	73	Mortality	Neg*	N/A	2018-2860-2A-C	DWK	0	1	0	1	0	0	0	0	0	1	0	0	0	2	EPL - including eosinophilic granular cells and plump macrophages with intracytoplasmic fine brown-grey and round bright eosinophilic granules; HTH - Three peracute, small cellular thrombi in the atrial lumen (~20 um in diameter)	0	0	0	0	0	0	0	Two 0.6 and 1 mm long regenerating scales
347		Producer B	Discovery	17	2017-01-13	Site 24	2018-05-22	494	Mortality	Pos*	N/A	2018-2862-1A-C	DWK	0	1	0	1	0	0	0	0	1	0	0	0	0	2	Yellow pigment in 10% of atrial myofibers; MCD - Hydropic/vacuolar degeneration, moderate, generalized patchy in the spongy myocardium predominantly	0	0	1	0	0	0	0	Congestion of the red muscle, mild, regional (0.25 x 1.5 mm area)
347		Producer B	Discovery	17	2017-01-13	Site 24	2018-05-22	494	Mortality	Pos*	N/A	2018-2862-3A-C	DWK	2	1	0	1	0	0	0	0	0	0	0	0	0	2	EPL - with patchy epicardial cell proliferation in a 50 um thick superficial band, and fibrous fronds; Valvular endocardial hyperplasia, mild, two foci (~150 x 200 um), with single cell necrosis; MKM - with myofiber thickening	0	NP	0	0	0	0	0	No dermis was submitted.
347		Producer B	Discovery	17	2017-01-13	Site 24	2018-05-22	494	Mortality	Pos*	N/A	2018-2862-4A-C	DWK	1	1	0	1	0	0	1	0	0	0	0	0	0	2	EPL - with superficial epicardial serosal proliferation; Atrial myofibers have single large, intrafiber vacuoles which occasionally lift the endocardial lining; MCD colocalizes with ENL - three degenerate myofibers are infiltrated with a few macrophages and lymphocytes; There are four, 30 um foci of lifted hypertrophic endocardium with homogenous pale eosinophilic fluid beneath it	0	NP	0	0	0	0	0	No dermis was submitted.
347		Producer B	Discovery	17	2017-01-13	Site 24	2018-05-22	494	Mortality	Pos*	N/A	2018-2862-5A-C	DWK	0	1	0	1	0	0	1	0	0	0	0	0	0	2	ECH - colocalized to areas of ENL	0	0	0	0	0	0	0
347		Producer B	Discovery	17	2017-01-13	Site 24	2018-05-22	494	Mortality	Pos*	N/A	2018-2862-2A-C	DWK	0	2	0	1	0	1	1	0	0	0	0	0	0	3	EPL - with patchy superficial epicardial cell proliferation up to 50 um thick; ENL - Endo- and myocarditis, lymphohistiocytic, in the spongy myocardium and surrounding four blood vessels in the compact myocardium (in a 1 mm area); ENH - with foamy, pale eosinophilic-yellow macrophages and fewer lymphocytes; ENL and ENH combined still score a mild (1)	0	NP	0	0	0	0	0
348		Producer B	Esperanza inlet	29	2017-10-04	Site 40	2018-05-23	231	Mortality	Pos*	N/A	2018-2863-3/5	MP	0	1	0	1	0	0	0	0	0	0	0	0	0	2		0	0	1	0	0	0	0
348		Producer B	Esperanza inlet	29	2017-10-04	Site 40	2018-05-23	231	Mortality	Pos*	N/A	2018-2863-4	MP	0	2	0	0	0	0	0	0	0	0	0	0	0	2		0	0	0	0	0	0	0
348		Producer B	Esperanza inlet	29	2017-10-04	Site 40	2018-05-23	231	Mortality	Pos*	N/A	2018-2863-3/5	MP	0	1	0	1	0	0	0	0	0	0	0	0	0	2		0	0	0	0	0	0	0
348		Producer B	Esperanza inlet	29	2017-10-04	Site 40	2018-05-23	231	Mortality	Pos*	N/A	2018-2863-1	MP	0	2	0	3	0	0	3	0	0	0	0	0	0	5	ENL and ECH are more prominent in the atrium	0	0	0	0	0	0	0
348		Producer B	Esperanza inlet	29	2017-10-04	Site 40	2018-05-23	231	Mortality	Pos*	N/A	2018-2863-2	MP	1	2	0	3	2	0	3	0	0	0	0	0	0	5	ENL, MCD and ECH are more prominent in the atrium; ENL is associated with ENE	0	0	0	0	0	0	0
349		Producer B	Sunshine Coast	17	2017-01-13	Site 25	2018-05-30	502	Mortality	Pos*	N/A	2018-3133-3	GDM	0	0	0	0	0	0	0	0	0	0	0	0	2	0	HPS includes ECH, MCD, and HTH not diagnosed separately;	0	0	0	0	0	0	0
349		Producer B	Sunshine Coast	17	2017-01-13	Site 25	2018-05-30	502	Mortality	Pos*	N/A	2018-3133-5	GDM	0	0	0	0	0	0	0	0	0	0	0	0	0	0		0	0	0	0	0	0	0
349		Producer B	Sunshine Coast	17	2017-01-13	Site 25	2018-05-30	502	Mortality	Pos*	N/A	2018-3133-1	GDM	1	1	0	0	1	1	0	0	0	0	0	0	0	1		0	0	0	0	0	0	0
349		Producer B	Sunshine Coast	17	2017-01-13	Site 25	2018-05-30	502	Mortality	Pos*	N/A	2018-3133-4	GDM	0	1	0	0	0	0	0	0	0	0	0	0	0	1		0	0	0	0	0	0	0
349		Producer B	Sunshine Coast	17	2017-01-13	Site 25	2018-05-30	502	Mortality	Pos*	N/A	2018-3133-2	GDM	0	2	0	1	0	0	0	0	0	0	0	0	0	3		0	0	0	0	0	0	0	the original case report for this case has no scores for this fish (added here by GDM 2022-07-02);
350		Producer B	Sunshine Coast	17	2017-01-13	Site 26	2018-05-30	502	Mortality	Pos*	N/A	2018-3132-1	HNS	0	1	0	0	0	0	0	0	0	0	0	0	0	1	pericardial fat: steatitis, lymphohistiocytic with karyorrhexis, multifocal, mild;	0	0	0	0	0	0	0	skin section only contains a small fragment of superficial dermis and no epithelium;
350		Producer B	Sunshine Coast	17	2017-01-13	Site 26	2018-05-30	502	Mortality	Pos*	N/A	2018-3132-2	HNS	0	1	0	0	0	0	0	0	0	0	0	0	2	1	HPS is a lymphocytic vasculitis with fibrinoid necrosis and rare intrahistiocytic P. salmonis organisms (20.5 x 104.5);	0	0	0	0	0	0	0	section contains skeletal muscle only;
350		Producer B	Sunshine Coast	17	2017-01-13	Site 26	2018-05-30	502	Mortality	Pos*	N/A	2018-3132-3/4	HNS	0	1	0	0	0	0	0	0	0	0	0	0	0	1		0	0	0	0	0	0	0	section does not contain epithelium but no evidence of inflammation, ulceration or edema;
350		Producer B	Sunshine Coast	17	2017-01-13	Site 26	2018-05-30	502	Mortality	Pos*	N/A	2018-3132-3/4	HNS	0	1	0	0	0	0	0	0	0	0	0	0	0	1		0	0	0	0	0	0	0
350		Producer B	Sunshine Coast	17	2017-01-13	Site 26	2018-05-30	502	Mortality	Pos*	N/A	2018-3132-5	HNS	0	1	0	1	0	0	0	0	0	0	0	0	0	2		0	0	0	0	0	0	0
351		Producer B	Sunshine Coast	17	2017-06-05	Site 27	2018-05-30	359	Mortality	Pos*	N/A	2018-3129-2/4	GDM	0	0	0	1	0	0	0	0	0	0	0	0	0	1		0	0	0	0	0	0	0
351		Producer B	Sunshine Coast	17	2017-06-05	Site 27	2018-05-30	359	Mortality	Pos*	N/A	2018-3129-3	GDM	0	1	0	0	0	0	0	0	0	0	0	0	0	1		0	0	0	0	0	0	0
351		Producer B	Sunshine Coast	17	2017-06-05	Site 27	2018-05-30	359	Mortality	Pos*	N/A	2018-3129-2/4	GDM	0	0	0	1	0	0	0	0	0	0	0	0	0	1		0	0	0	0	0	0	0
351		Producer B	Sunshine Coast	17	2017-06-05	Site 27	2018-05-30	359	Mortality	Pos*	N/A	2018-3129-1	GDM	0	1	0	1	0	0	1	0	0	0	0	0	0	2		0	0	0	0	0	0	0
351		Producer B	Sunshine Coast	17	2017-06-05	Site 27	2018-05-30	359	Mortality	Pos*	N/A	2018-3129-5	GDM	0	1	0	1	0	0	0	0	0	0	0	0	0	2		0	0	0	0	0	0	0
352		Producer B	Sunshine Coast	23	2017-03-20	Site 33	2018-06-05	442	Mortality	Pos*	N/A	2018-3137-1	MP	0	1	0	0	0	0	0	0	0	0	0	0	0	1		0	0	0	0	0	0	0
352		Producer B	Sunshine Coast	23	2017-03-20	Site 33	2018-06-05	442	Mortality	Pos*	N/A	2018-3137-2	MP	1	1	0	0	0	0	0	0	0	1	0	0	0	1		0	0	0	0	0	0	0
352		Producer B	Sunshine Coast	23	2017-03-20	Site 33	2018-06-05	442	Mortality	Pos*	N/A	2018-3137-3	MP	1	1	0	1	0	0	0	0	0	0	0	0	0	2		0	0	0	0	0	0	0
352		Producer B	Sunshine Coast	23	2017-03-20	Site 33	2018-06-05	442	Mortality	Pos*	N/A	2018-3137-4	MP	0	2	0	0	0	0	0	0	0	0	0	0	0	2		0	0	0	0	0	0	0
353		Producer B	Sunshine Coast	17	2017-01-13	Site 25	2018-06-27	530	Mortality	Pos*	N/A	2018-4388-4	MP	1	0	0	0	0	0	0	0	0	0	0	0	2	0	HPS is associated with endothelial hypertrophy, myocardial degeneration, and lymphohistiocytic epicarditis and endocarditis	0	0	1	0	0	0	0
353		Producer B	Sunshine Coast	17	2017-01-13	Site 25	2018-06-27	530	Mortality	Pos*	N/A	2018-4388-1	MP	1	1	0	0	0	0	0	0	0	0	0	0	0	1		0	0	0	0	0	0	0
353		Producer B	Sunshine Coast	17	2017-01-13	Site 25	2018-06-27	530	Mortality	Pos*	N/A	2018-4388-2	MP	2	1	0	1	0	0	1	0	0	0	0	0	0	2		0	0	2	0	0	0	0
353		Producer B	Sunshine Coast	17	2017-01-13	Site 25	2018-06-27	530	Mortality	Pos*	N/A	2018-4388-5	MP	1	2	0	0	0	0	1	0	0	0	0	0	0	2		0	1	1	0	0	0	0	Multiple punctate foci of epidermal necrosis (100 um in diameter)
353		Producer B	Sunshine Coast	17	2017-01-13	Site 25	2018-06-27	530	Mortality	Pos*	N/A	2018-4388-3	MP	2	2	0	1	0	0	0	0	0	0	0	0	0	3	EPL is associated with fibrinous exudates and mesothelial hypertrophy	0	0	0	0	0	0	0
354		Producer B	Esperanza inlet	29	2017-10-04	Site 40	2018-07-19	288	Mortality	Pos*	N/A	2018-4390-2	MP	0	1	0	0	0	0	0	0	0	0	0	0	0	1		0	0	0	0	0	0	0
354		Producer B	Esperanza inlet	29	2017-10-04	Site 40	2018-07-19	288	Mortality	Pos*	N/A	2018-4390-1	MP	0	1	0	1	0	0	0	0	1	0	0	0	0	2		0	0	1	0	0	0	0
355		Producer B	Esperanza inlet	29	2017-10-04	Site 41	2018-07-19	288	Mortality	Pos*	N/A	2018-4389-1	GDM	0	0	0	0	0	0	0	0	0	0	0	0	0	0		0	0	0	0	0	0	0
355		Producer B	Esperanza inlet	29	2017-10-04	Site 41	2018-07-19	288	Mortality	Pos*	N/A	2018-4389-3	GDM	1	0	0	0	0	0	0	0	0	0	0	0	0	0		0	0	0	0	1	0	0
355		Producer B	Esperanza inlet	29	2017-10-04	Site 41	2018-07-19	288	Mortality	Pos*	N/A	2018-4389-2	GDM	0	2	0	1	0	0	0	0	0	0	0	0	0	3		0	0	0	0	0	0	0
356		Producer B	Sunshine Coast	23	2017-03-20	Site 33	2018-08-08	506	Mortality	Pos*	N/A	2018-4391-1	GDM	0	0	0	0	0	0	0	0	0	0	0	0	0	0		1	0	0	0	0	0	0
356		Producer B	Sunshine Coast	23	2017-03-20	Site 33	2018-08-08	506	Mortality	Pos*	N/A	2018-4391-2	GDM	0	1	0	0	0	0	0	0	0	0	0	0	0	1	one part of the epicardium is covered by a loose focus (~1 mm diameter) of thin fibrovascular fronds;	0	0	0	0	0	0	0
356		Producer B	Sunshine Coast	23	2017-03-20	Site 33	2018-08-08	506	Mortality	Pos*	N/A	2018-4391-3	GDM	0	0	0	1	0	0	0	0	0	0	0	0	0	1		0	0	0	0	0	0	0
356		Producer B	Sunshine Coast	23	2017-03-20	Site 33	2018-08-08	506	Mortality	Pos*	N/A	2018-4391-4	GDM	0	1	0	0	0	0	0	0	0	0	0	0	0	1	the margin of the heart has an oval focus of erythrocytes (~1 mm in diameter) that is surrounded by elastic connective tissue with a circumferential row of melanocytes (congenital deformity?);	0	0	0	0	0	0	0
356		Producer B	Sunshine Coast	23	2017-03-20	Site 33	2018-08-08	506	Mortality	Pos*	N/A	2018-4391-5	GDM	1	0	0	1	0	0	0	0	0	0	0	0	0	1		0	0	0	0	0	0	0
357		Producer B	Esperanza inlet	29	2017-10-04	Site 41	2018-08-14	314	Mortality	Pos*	N/A	2018-4515-1/2/4	GDM	0	0	0	0	0	0	0	0	0	0	0	0	0	0		0	0	0	0	0	0	0
357		Producer B	Esperanza inlet	29	2017-10-04	Site 41	2018-08-14	314	Mortality	Pos*	N/A	2018-4515-1/2/4	GDM	0	0	0	0	0	0	0	0	0	0	0	0	0	0		0	0	0	0	0	0	0
357		Producer B	Esperanza inlet	29	2017-10-04	Site 41	2018-08-14	314	Mortality	Pos*	N/A	2018-4515-1/2/4	GDM	0	0	0	0	0	0	0	0	0	0	0	0	0	0		0	0	0	0	0	0	0	one segment of epidermis deep to the edge of a scale is degenerating, with scattered erythrophagocytosis;
357		Producer B	Esperanza inlet	29	2017-10-04	Site 41	2018-08-14	314	Mortality	Pos*	N/A	2018-4515-5	GDM	0	0	0	0	0	0	0	0	0	0	0	0	0	0	acid hematin is deposited as fine granules on myocardial fibres in atrium;	0	0	0	0	0	0	0
357		Producer B	Esperanza inlet	29	2017-10-04	Site 41	2018-08-14	314	Mortality	Pos*	N/A	2018-4515-3	GDM	0	1	0	0	0	0	0	0	0	0	0	0	0	1		0	0	0	0	0	0	0	the original case report for this case has no scores for this fish (added here by GDM 2022-07-02);
358		Producer B	Discovery	17	2017-01-13	Site 24	2018-08-21	585	Mortality	Pos*	N/A	2018-4641-2/3	MP	0	1	0	0	0	0	0	0	0	1	0	0	0	1		0	0	0	0	0	0	0
358		Producer B	Discovery	17	2017-01-13	Site 24	2018-08-21	585	Mortality	Pos*	N/A	2018-4641-2/3	MP	0	1	0	0	0	0	0	0	0	1	0	0	0	1		0	0	0	0	0	0	0	Moderate necrosis of aggregates of epithelial cells within the epidermis, particularly within the scale pockets
358		Producer B	Discovery	17	2017-01-13	Site 24	2018-08-21	585	Mortality	Pos*	N/A	2018-4641-4	MP	0	1	0	0	0	0	0	0	0	0	0	0	0	1		1	0	1	0	0	0	0
358		Producer B	Discovery	17	2017-01-13	Site 24	2018-08-21	585	Mortality	Pos*	N/A	2018-4641-1	MP	1	2	0	0	0	0	0	0	0	0	0	0	0	2		0	0	0	0	0	0	0	Moderate necrosis of aggregates of epithelial cells within the epidermis, particularly within the scale pockets
358		Producer B	Discovery	17	2017-01-13	Site 24	2018-08-21	585	Mortality	Pos*	N/A	2018-4641-5	MP	1	1	0	1	0	0	0	0	0	0	0	0	0	2		0	0	0	1	0	0	0
359		Producer B	Broughton	40	2018-02-27	Site 3	2018-08-28	182	Mortality	Pos*	N/A	2018-4865-1/4	GDM	0	1	0	0	0	0	0	0	0	0	0	0	0	1		0	0	1	0	0	0	0
359		Producer B	Broughton	40	2018-02-27	Site 3	2018-08-28	182	Mortality	Pos*	N/A	2018-4865-1/4	GDM	0	1	0	0	0	0	0	0	0	0	0	0	0	1		0	0	1	0	0	0	0
359		Producer B	Broughton	40	2018-02-27	Site 3	2018-08-28	182	Mortality	Pos*	N/A	2018-4865-3	GDM	0	1	0	1	0	1	1	0	0	1	0	0	0	2		0	0	0	0	0	0	0
359		Producer B	Broughton	40	2018-02-27	Site 3	2018-08-28	182	Mortality	Pos*	N/A	2018-4865-5	GDM	0	1	0	1	0	0	0	0	0	0	0	0	0	2		0	0	0	0	0	0	0
359		Producer B	Broughton	40	2018-02-27	Site 3	2018-08-28	182	Mortality	Pos*	N/A	2018-4865-2	GDM	0	2	0	1	0	0	0	0	0	0	0	0	0	3		0	0	0	0	0	0	0
360		Producer B	Esperanza inlet	29	2017-10-04	Site 40	2018-08-29	329	Mortality	Pos*	N/A	2018-4868-2/3/4	GDM	0	0	0	0	0	0	0	0	0	0	0	0	0	0		0	0	1	0	0	0	0
360		Producer B	Esperanza inlet	29	2017-10-04	Site 40	2018-08-29	329	Mortality	Pos*	N/A	2018-4868-2/3/4	GDM	0	0	0	0	0	0	0	0	0	0	0	0	0	0		0	0	1	0	0	0	0
360		Producer B	Esperanza inlet	29	2017-10-04	Site 40	2018-08-29	329	Mortality	Pos*	N/A	2018-4868-2/3/4	GDM	0	0	0	0	0	0	0	0	0	0	0	0	0	0		0	0	0	0	0	0	0
360		Producer B	Esperanza inlet	29	2017-10-04	Site 40	2018-08-29	329	Mortality	Pos*	N/A	2018-4868-1/5	GDM	0	1	0	0	0	0	0	0	0	0	0	0	0	1		0	0	0	0	0	0	0
360		Producer B	Esperanza inlet	29	2017-10-04	Site 40	2018-08-29	329	Mortality	Pos*	N/A	2018-4868-1/5	GDM	0	1	0	0	0	0	0	0	0	0	0	0	0	1		0	0	1	0	0	0	0
361		Producer B	Esperanza inlet	29	2017-10-04	Site 41	2018-08-29	329	Mortality	Pos*	N/A	2018-4867-2	MP	0	0	0	0	0	0	0	0	0	0	0	0	0	0		0	0	0	0	0	0	0
361		Producer B	Esperanza inlet	29	2017-10-04	Site 41	2018-08-29	329	Mortality	Pos*	N/A	2018-4867-1	MP	1	1	0	0	0	0	0	0	0	1	0	0	0	1		0	0	1	0	0	0	0
361		Producer B	Esperanza inlet	29	2017-10-04	Site 41	2018-08-29	329	Mortality	Pos*	N/A	2018-4867-3	MP	0	0	0	1	0	0	0	0	0	1	0	0	0	1		0	0	1	0	0	0	0
361		Producer B	Esperanza inlet	29	2017-10-04	Site 41	2018-08-29	329	Mortality	Pos*	N/A	2018-4867-5	MP	0	1	0	0	0	0	0	0	0	0	0	0	0	1	MCD is characterized by a focus of fibrosis with atrophy and loss of muscle fibers within the affected area	0	0	1	0	0	0	0
361		Producer B	Esperanza inlet	29	2017-10-04	Site 41	2018-08-29	329	Mortality	Pos*	N/A	2018-4867-4	MP	0	1	0	1	1	0	0	0	0	0	0	0	0	2		0	2	1	0	0	0	0	DUC is associated with moderate lymphohistiocytic dermatitis with fibrinous exudation
362		Producer B	Sunshine Coast	17	2017-01-13	Site 25	2018-09-18	613	Mortality	Pos*	N/A	2018-5205-3	MP	1	0	0	0	0	0	0	0	0	0	0	0	0	0		0	0	0	0	0	0	0
362		Producer B	Sunshine Coast	17	2017-01-13	Site 25	2018-09-18	613	Mortality	Pos*	N/A	2018-5205-2	MP	0	1	0	0	0	0	0	0	0	0	0	0	0	1		0	0	1	0	0	0	0
362		Producer B	Sunshine Coast	17	2017-01-13	Site 25	2018-09-18	613	Mortality	Pos*	N/A	2018-5205-4	MP	0	1	0	0	0	0	0	0	0	0	0	0	0	1	Multifocal mild epicardial hemorrhage; MCD is characterized by a focus of fibrosis within the compact	0	0	0	0	0	0	0
362		Producer B	Sunshine Coast	17	2017-01-13	Site 25	2018-09-18	613	Mortality	Pos*	N/A	2018-5205-1	MP	2	1	0	1	0	0	2	0	0	0	0	0	0	2		0	0	0	0	0	0	0
363		Producer B	Sunshine Coast	17	2017-01-13	Farm 13	2018-09-18	613	Mortality	Pos*	N/A	2018-5204-1	MP	0	0	0	1	1	0	1	0	0	0	0	0	0	1		0	0	0	0	0	0	0
363		Producer B	Sunshine Coast	17	2017-01-13	Farm 13	2018-09-18	613	Mortality	Pos*	N/A	2018-5204-2	MP	1	1	0	0	0	0	0	0	0	0	0	0	0	1		0	0	0	0	0	0	0
364		Producer B	Sunshine Coast	17	2017-06-05	Site 27	2018-09-18	470	Mortality	Pos*	N/A	2018-5202-1	GDM	1	0	0	0	0	0	0	0	0	1	0	0	0	0		0	0	0	0	0	0	0
364		Producer B	Sunshine Coast	17	2017-06-05	Site 27	2018-09-18	470	Mortality	Pos*	N/A	2018-5202-2/4	GDM	0	0	0	0	0	0	0	0	0	0	0	0	0	0		0	0	0	0	0	0	0
364		Producer B	Sunshine Coast	17	2017-06-05	Site 27	2018-09-18	470	Mortality	Pos*	N/A	2018-5202-3	GDM	1	0	0	0	0	0	0	0	0	0	0	0	0	0		0	0	0	0	0	0	0
364		Producer B	Sunshine Coast	17	2017-06-05	Site 27	2018-09-18	470	Mortality	Pos*	N/A	2018-5202-2/4	GDM	0	0	0	0	0	0	0	0	0	0	0	0	0	0		0	0	0	0	0	0	0
364		Producer B	Sunshine Coast	17	2017-06-05	Site 27	2018-09-18	470	Mortality	Pos*	N/A	2018-5202-5	GDM	1	0	0	0	0	1	0	0	0	0	0	0	0	0		0	0	0	0	0	0	0
365		Producer B	Broughton	40	2018-02-27	Site 3	2018-10-26	241	Mortality	Pos*	N/A	2018-6121-1/2	GDM	0	1	0	0	0	0	0	0	0	0	0	0	0	1		0	0	0	0	0	0	0
365		Producer B	Broughton	40	2018-02-27	Site 3	2018-10-26	241	Mortality	Pos*	N/A	2018-6121-1/2	GDM	0	1	0	0	0	0	0	0	0	0	0	0	0	1		0	0	0	0	0	0	0
366		Producer B	Discovery	17	2017-05-08	Site 24	2018-11-27	568	Mortality	Pos*	N/A	2018-6825-1	GDM	1	0	0	0	0	0	0	0	0	1	0	0	0	0		0	0	0	0	0	0	0
366		Producer B	Discovery	17	2017-05-08	Site 24	2018-11-27	568	Mortality	Pos*	N/A	2018-6825-3	GDM	0	0	0	0	0	0	0	0	0	0	0	0	0	0		0	0	0	0	0	0	0
366		Producer B	Discovery	17	2017-05-08	Site 24	2018-11-27	568	Mortality	Pos*	N/A	2018-6825-4	GDM	1	0	0	0	0	0	0	0	0	0	0	0	0	0		0	0	0	0	0	0	0
366		Producer B	Discovery	17	2017-05-08	Site 24	2018-11-27	568	Mortality	Pos*	N/A	2018-6825-5	GDM	0	0	0	0	0	0	0	0	0	1	0	0	0	0		0	0	0	0	0	0	0
366		Producer B	Discovery	17	2017-05-08	Site 24	2018-11-27	568	Mortality	Pos*	N/A	2018-6825-2	GDM	1	0	0	1	0	0	0	0	0	0	0	0	0	1		0	0	0	3	0	0	0	KUD is associated with granulomatous inflammation and fibrosis;
367		Producer B	Esperanza inlet	29	2017-10-04	Site 40	2018-11-30	422	Mortality	Pos*	N/A	2018-6828-3	GDM	0	0	0	0	0	0	0	0	0	0	0	0	0	0		0	0	1	0	0	0	0
367		Producer B	Esperanza inlet	29	2017-10-04	Site 40	2018-11-30	422	Mortality	Pos*	N/A	2018-6828-1,2	GDM	0	1	0	0	0	0	0	0	0	0	0	0	0	1		0	0	0	0	0	0	0
367		Producer B	Esperanza inlet	29	2017-10-04	Site 40	2018-11-30	422	Mortality	Pos*	N/A	2018-6828-1,2	GDM	0	1	0	0	0	0	0	0	0	0	0	0	0	1		0	0	0	0	0	0	0
368		Producer B	Esperanza inlet	29	2017-10-04	Site 41	2018-11-30	422	Mortality	Pos*	N/A	2018-6829-4	GDM	0	0	0	0	0	0	0	0	0	0	0	0	0	0		0	0	0	0	0	0	0
368		Producer B	Esperanza inlet	29	2017-10-04	Site 41	2018-11-30	422	Mortality	Pos*	N/A	2018-6829-3	GDM	0	0	0	1	0	0	0	0	0	0	0	0	0	1		0	0	1	0	0	0	0
368		Producer B	Esperanza inlet	29	2017-10-04	Site 41	2018-11-30	422	Mortality	Pos*	N/A	2018-6829-1/2	GDM	0	1	0	1	0	0	0	0	0	0	0	0	0	2		0	0	1	0	0	0	0
368		Producer B	Esperanza inlet	29	2017-10-04	Site 41	2018-11-30	422	Mortality	Pos*	N/A	2018-6829-1/2	GDM	0	1	0	1	0	0	0	0	0	0	0	0	0	2		0	0	0	0	0	0	0
369		Producer B	Esperanza inlet	29	2017-10-04	Site 40	2019-01-11	464	Mortality	Pos*	N/A	2019-0337-1/4	GDM	0	1	0	0	0	0	0	0	0	0	0	0	0	1		0	0	0	0	0	0	0
369		Producer B	Esperanza inlet	29	2017-10-04	Site 40	2019-01-11	464	Mortality	Pos*	N/A	2019-0337-3	GDM	0	1	0	0	0	0	0	0	0	0	2	0	0	1		1	0	0	0	0	0	0
369		Producer B	Esperanza inlet	29	2017-10-04	Site 40	2019-01-11	464	Mortality	Pos*	N/A	2019-0337-1/4	GDM	0	1	0	0	0	0	0	0	0	0	0	0	0	1		0	0	0	0	0	0	0
369		Producer B	Esperanza inlet	29	2017-10-04	Site 40	2019-01-11	464	Mortality	Pos*	N/A	2019-0337-5	GDM	0	0	0	1	0	0	0	0	0	1	0	0	0	1		0	0	0	0	0	0	0
369		Producer B	Esperanza inlet	29	2017-10-04	Site 40	2019-01-11	464	Mortality	Pos*	N/A	2019-0337-2	GDM	0	0	0	2	0	0	0	0	0	0	0	0	0	2		0	0	0	0	0	0	0
370		Producer B	Broughton	40	2018-02-27	Site 3	2019-03-06	372	Mortality	Pos*	N/A	2019-1553-5	GDM	0	0	2	0	0	2	0	0	0	0	0	0	0	0	EPH and ENH are continuous, affecting the peripheral 100 -300 µm of the atrium;	0	0	0	0	0	0	0
370		Producer B	Broughton	40	2018-02-27	Site 3	2019-03-06	372	Mortality	Pos*	N/A	2019-1553-2/4	GDM	0	1	0	0	0	0	0	0	0	0	0	0	0	1		0	0	0	0	0	0	0
370		Producer B	Broughton	40	2018-02-27	Site 3	2019-03-06	372	Mortality	Pos*	N/A	2019-1553-3	GDM	0	1	0	0	0	0	0	0	0	0	0	0	0	1	the atrium is congested (~6 mm in diameter);	0	0	0	0	0	0	0
370		Producer B	Broughton	40	2018-02-27	Site 3	2019-03-06	372	Mortality	Pos*	N/A	2019-1553-2/4	GDM	0	1	0	0	0	0	0	0	0	0	0	0	0	1		0	0	0	0	0	0	0
370		Producer B	Broughton	40	2018-02-27	Site 3	2019-03-06	372	Mortality	Pos*	N/A	2019-1553-1	GDM	0	1	0	1	0	0	0	0	0	0	0	0	0	2	MCD involves very few myocardiocytes within ENL;	0	0	0	0	0	0	0
371		Producer B	Nootka	46	2018-09-08	Site 18	2019-03-06	179	Mortality	Pos*	N/A	2019-1556-2/5	GDM	0	1	0	0	0	0	0	0	0	0	0	0	0	1		0	0	0	0	0	0	0
371		Producer B	Nootka	46	2018-09-08	Site 18	2019-03-06	179	Mortality	Pos*	N/A	2019-1556-2/5	GDM	0	1	0	0	0	0	0	0	0	0	0	0	0	1		0	0	0	0	0	0	0
371		Producer B	Nootka	46	2018-09-08	Site 18	2019-03-06	179	Mortality	Neg*	N/A	2019-1556-1	GDM	1	1	0	1	0	0	0	0	0	0	0	0	0	2		0	0	0	0	0	0	0
371		Producer B	Nootka	46	2018-09-08	Site 18	2019-03-06	179	Mortality	Neg*	N/A	2019-1556-3/4	GDM	0	1	0	1	0	0	0	0	0	0	0	0	0	2		0	0	1	0	0	0	0
371		Producer B	Nootka	46	2018-09-08	Site 18	2019-03-06	179	Mortality	Neg*	N/A	2019-1556-3/4	GDM	0	1	0	1	0	0	0	0	0	0	0	0	0	2		0	0	0	0	0	0	0
372		Producer B	Broughton	40	2018-02-27	Site 3	2019-04-09	406	Mortality	Neg*	N/A	2019-3390-2	GDM	0	0	0	0	0	0	0	0	0	0	0	0	0	0		0	0	0	0	0	0	0
372		Producer B	Broughton	40	2018-02-27	Site 3	2019-04-09	406	Mortality	Neg*	N/A	2019-3390-3/5	GDM	1	0	0	0	0	0	0	0	0	0	0	0	0	0		0	0	0	0	0	0	0
372		Producer B	Broughton	40	2018-02-27	Site 3	2019-04-09	406	Mortality	Neg*	N/A	2019-3390-4	GDM	2	0	0	0	0	0	0	0	0	0	0	0	0	0		0	0	0	0	0	0	0
372		Producer B	Broughton	40	2018-02-27	Site 3	2019-04-09	406	Mortality	Neg*	N/A	2019-3390-3/5	GDM	1	0	0	0	0	0	0	0	0	0	0	0	0	0		0	0	0	0	0	0	0
372		Producer B	Broughton	40	2018-02-27	Site 3	2019-04-09	406	Mortality	Neg*	N/A	2019-3390-1	GDM	0	1	0	0	0	0	0	0	0	0	0	0	0	1		0	0	0	0	0	0	0
373		Producer B	Sunshine Coast	60	2019-03-02	Site 25	2019-05-22	81	Mortality	Neg*	N/A	2019-3412-1	MP	0	1	0	0	0	0	0	0	0	0	0	0	0	1		0	0	1	0	0	0	0	Mild multifocal degeneration and necrosis of epithelial cells within scale pockets
373		Producer B	Sunshine Coast	60	2019-03-02	Site 25	2019-05-22	81	Mortality	Neg*	N/A	2019-3412-2	MP	0	1	0	1	0	0	1	0	0	0	0	0	0	2		0	0	0	0	0	0	0
373		Producer B	Sunshine Coast	60	2019-03-02	Site 25	2019-05-22	81	Mortality	Neg*	N/A	2019-3412-3	MP	1	1	0	1	0	0	2	0	0	0	0	0	0	2		0	0	0	0	0	0	0
373		Producer B	Sunshine Coast	60	2019-03-02	Site 25	2019-05-22	81	Mortality	Neg*	N/A	2019-3412-4	MP	0	1	0	1	0	0	0	0	0	0	0	0	0	2		0	0	0	0	0	0	0
373		Producer B	Sunshine Coast	60	2019-03-02	Site 25	2019-05-22	81	Mortality	Neg*	N/A	2019-3412-5	MP	1	1	0	1	0	0	1	0	0	0	0	0	0	2		0	NP	0	0	0	0	0
374		Producer B	Esperanza inlet	29	2017-10-04	Site 40	2019-05-31	604	Mortality	Pos*	N/A	2019-3847-1	MP	1	0	0	0	0	0	1	0	0	0	0	0	0	0		0	0	0	0	0	0	0
374		Producer B	Esperanza inlet	29	2017-10-04	Site 40	2019-05-31	604	Mortality	Pos*	N/A	2019-3847-2/3/4	MP	1	0	0	0	0	0	0	0	0	0	0	0	0	0		0	0	0	0	0	0	0
374		Producer B	Esperanza inlet	29	2017-10-04	Site 40	2019-05-31	604	Mortality	Pos*	N/A	2019-3847-2/3/4	MP	1	0	0	0	0	0	0	0	0	0	0	0	0	0		0	0	0	0	0	0	0
374		Producer B	Esperanza inlet	29	2017-10-04	Site 40	2019-05-31	604	Mortality	Pos*	N/A	2019-3847-2/3/4	MP	1	0	0	0	0	0	0	0	0	0	0	0	0	0		0	0	0	0	0	0	0
375		Producer B	Esperanza inlet	29	2017-10-04	Site 41	2019-05-31	604	Mortality	Pos*	N/A	2019-3846-2/5	MP	1	1	0	0	0	0	0	0	0	0	0	0	0	1		0	0	0	0	0	0	0
375		Producer B	Esperanza inlet	29	2017-10-04	Site 41	2019-05-31	604	Mortality	Pos*	N/A	2019-3846-3	MP	1	1	0	0	0	0	0	0	0	1	0	0	0	1		0	0	0	0	0	0	0
375		Producer B	Esperanza inlet	29	2017-10-04	Site 41	2019-05-31	604	Mortality	Pos*	N/A	2019-3846-2/5	MP	1	1	0	0	0	0	0	0	0	0	0	0	0	1		0	0	0	0	0	0	0	Tangential section that largely consists of subcutaneous adipose
375		Producer B	Esperanza inlet	29	2017-10-04	Site 41	2019-05-31	604	Mortality	Pos*	N/A	2019-3846-1	MP	0	1	0	1	0	0	0	0	0	0	0	0	0	2		0	0	1	0	0	0	0
375		Producer B	Esperanza inlet	29	2017-10-04	Site 41	2019-05-31	604	Mortality	Pos*	N/A	2019-3846-4	MP	2	1	0	1	0	0	0	0	0	1	0	0	0	2		0	0	0	0	0	0	0
376		Producer B	Sunshine Coast	56	2019-01-14	Site 23	2019-06-16	153	Mortality	Neg*	N/A	2019-3845-3,4,5,7	MP	0	1	0	0	0	0	0	0	0	0	0	0	0	1		0	0	1	0	0	0	0
376		Producer B	Sunshine Coast	56	2019-01-14	Site 23	2019-06-16	153	Mortality	Neg*	N/A	2019-3845-3,4,5,7	MP	0	1	0	0	0	0	0	0	0	0	0	0	0	1		0	0	1	0	0	0	0
376		Producer B	Sunshine Coast	56	2019-01-14	Site 23	2019-06-16	153	Mortality	Neg*	N/A	2019-3845-3,4,5,7	MP	0	1	0	0	0	0	0	0	0	0	0	0	0	1		0	0	0	0	0	0	0
376		Producer B	Sunshine Coast	56	2019-01-14	Site 23	2019-06-16	153	Mortality	Neg*	N/A	2019-3845-6	MP	0	1	0	0	0	0	1	0	0	0	0	0	0	1		0	0	0	0	0	0	0
376		Producer B	Sunshine Coast	56	2019-01-14	Site 23	2019-06-16	153	Mortality	Neg*	N/A	2019-3845-3,4,5,7	MP	0	1	0	0	0	0	0	0	0	0	0	0	0	1		0	0	0	0	0	0	0
376		Producer B	Sunshine Coast	56	2019-01-14	Site 23	2019-06-16	153	Mortality	Neg*	N/A	2019-3845-1	MP	0	1	0	1	0	0	1	0	0	0	0	0	0	2		0	0	0	0	0	0	0
376		Producer B	Sunshine Coast	56	2019-01-14	Site 23	2019-06-16	153	Mortality	Neg*	N/A	2019-3845-2	MP	0	2	0	1	0	0	1	0	0	0	0	0	0	3		0	0	0	0	0	0	0
377		Producer B	Nootka	46	2018-09-08	Site 18	2019-06-24	289	Mortality	Neg*	N/A	2019-4459-1	GDM	0	0	0	0	0	0	0	0	0	0	0	0	0	0		0	0	1	0	0	0	0
377		Producer B	Nootka	46	2018-09-08	Site 18	2019-06-24	289	Mortality	Neg*	N/A	2019-4459-5	GDM	0	0	0	0	1	0	0	0	0	0	0	0	0	0		0	0	0	0	0	0	0
377		Producer B	Nootka	46	2018-09-08	Site 18	2019-06-24	289	Mortality	Neg*	N/A	2019-4459-4	GDM	0	1	0	0	0	0	0	0	0	0	0	0	0	1		0	0	0	0	0	0	0
377		Producer B	Nootka	46	2018-09-08	Site 18	2019-06-24	289	Mortality	Neg*	N/A	2019-4459-2,3	GDM	0	2	0	0	1	0	0	0	0	0	0	0	0	2		0	0	0	0	0	0	0
377		Producer B	Nootka	46	2018-09-08	Site 18	2019-06-24	289	Mortality	Neg*	N/A	2019-4459-2,3	GDM	0	2	0	0	1	0	0	0	0	0	0	0	0	2		0	0	0	0	0	0	0
378		Producer B	Broughton	66	2018-02-27	Site 3	2019-08-27	546	Mortality	Pos*	N/A	2019-5788-1	GDM	0	1	0	0	0	0	0	0	0	0	0	0	0	1	the parenchyma contains several foci of bacilli with morphology consistent with Aeromonas salmonicida;	0	0	0	0	0	0	0
378		Producer B	Broughton	66	2018-02-27	Site 3	2019-08-27	546	Mortality	Pos*	N/A	2019-5788-2	GDM	0	1	0	0	0	0	0	0	0	1	0	0	0	1		0	0	1	0	0	0	0
378		Producer B	Broughton	66	2018-02-27	Site 3	2019-08-30	549	Mortality	Pos*	N/A	2019-5792-3	GDM	0	0	0	0	0	0	0	0	0	0	0	0	0	0	the parenchyma contains two foci of bacilli with morphology consistent with Aeromonas salmonicida;	0	0	0	0	0	0	0
378		Producer B	Broughton	66	2018-02-27	Site 3	2019-08-30	549	Mortality	Pos*	N/A	2019-5792-4	GDM	0	0	0	0	0	0	0	0	0	0	0	0	0	0	the parenchyma (and MCD) contains several foci of bacilli with morphology consistent with Aeromonas salmonicida;	0	0	0	0	0	0	0
378		Producer B	Broughton	66	2018-02-27	Site 3	2019-08-30	549	Mortality	Pos*	N/A	2019-5792-5	GDM	0	0	0	0	0	0	0	0	0	0	0	0	0	0	the parenchyma contains several foci of bacilli with morphology consistent with Aeromonas salmonicida;	0	0	0	0	0	0	0
378		Producer B	Broughton	66	2018-02-27	Site 3	2019-08-30	549	Mortality	Pos*	N/A	2019-5792-1	GDM	0	1	0	0	0	0	0	0	0	0	0	0	0	1		0	0	0	0	0	0	0
378		Producer B	Broughton	66	2018-02-27	Site 3	2019-08-30	549	Mortality	Pos*	N/A	2019-5792-2	GDM	1	1	0	0	0	0	0	0	0	0	0	0	0	1	epicarditis, fibrinous, diffuse, severe;	0	0	0	0	0	0	0
1		Producer C	Discovery	1	2015-04-15	Site 1	2016-08-17	490	Euthanized	Pos*	N/A	2016-4349-1	GDM	0	0	0	0	0	0	0	0	0	0	0	0	0	0		0	0	0	0	0	0	0
1		Producer C	Discovery	1	2015-04-15	Site 1	2016-08-17	490	Euthanized	Pos*	N/A	2016-4349-2	GDM	0	1	0	0	0	0	0	0	0	0	0	0	0	1		0	0	0	0	0	0	0
1		Producer C	Discovery	1	2015-04-15	Site 1	2016-08-17	490	Euthanized	Pos*	N/A	2016-4349-3	GDM	0	0	1	0	0	1	0	0	0	0	0	0	0	0		0	0	0	0	0	0	0
1		Producer C	Discovery	1	2015-04-15	Site 1	2016-08-17	490	Euthanized	Pos*	N/A	2016-4349-4	GDM	0	1	0	0	0	1	0	0	0	0	0	0	0	1		0	0	1	0	0	0	0
1		Producer C	Discovery	1	2015-04-15	Site 1	2016-08-17	490	Euthanized	Pos*	N/A	2016-4349-5	GDM	1	1	0	1	0	0	0	0	0	0	0	0	0	2		1	0	0	0	0	0	0
1		Producer C	Discovery	1	2015-04-15	Site 1	2016-08-17	490	Euthanized	Pos*	N/A	2016-4349-6	GDM	0	1	0	0	0	0	0	0	0	0	0	0	0	1		0	0	1	0	0	0	0
8		Producer C	Central Coast	4	2016-01-15	Site 7	2017-10-24	648	Mortality	Neg*	No Ct	2017-5449-1	GDM	1	0	0	0	0	0	0	0	0	1	0	3	0	0		0	0	0	0	0	1	0
8		Producer C	Central Coast	4	2016-01-15	Site 7	2017-10-24	648	Mortality	Neg*	N/A	2017-5449-2	GDM	0	0	0	0	0	0	0	0	0	0	0	3	0	0		0	0	0	0	0	1	0
8		Producer C	Central Coast	4	2016-01-15	Site 7	2017-10-24	648	Mortality	Neg*	N/A	2017-5449-3	GDM	0	1	0	0	0	0	0	0	0	1	0	0	0	1		0	0	0	0	0	0	0
8		Producer C	Central Coast	4	2016-01-15	Site 7	2017-10-24	648	Mortality	Neg*	No Ct	2017-5449-4	GDM	0	1	1	0	0	0	1	0	0	1	0	0	0	1		NP	NP	NP	NP	NP	NP	NP
8		Producer C	Central Coast	4	2016-01-15	Site 7	2017-10-24	648	Mortality	Neg*	No Ct	2017-5449-5	GDM	0	1	0	0	0	0	0	0	0	2	0	0	0	1		NP	NP	NP	NP	NP	NP	NP
8		Producer C	Central Coast	4	2016-01-15	Site 7	2017-10-24	648	Mortality	Neg*	N/A	2017-5449-6	GDM	0	1	0	0	0	0	0	0	0	0	0	0	0	1		0	0	0	0	0	0	0
10		Producer C	Broughton	6	2016-03-15	Site 9	2017-08-22	525	Moribund	Pos*	35.7	2017-4256-1	GDM	0	0	0	0	0	0	0	0	0	0	0	0	0	0		0	0	0	0	0	0	0
10		Producer C	Broughton	6	2016-03-15	Site 9	2017-08-22	525	Mortality	Pos*	33.89	2017-4256-2	GDM	1	1	0	0	0	0	0	0	0	0	0	0	0	1		0	0	0	0	0	0	0
10		Producer C	Broughton	6	2016-03-15	Site 9	2017-08-22	525	Mortality	Pos*	37.26	2017-4256-3	GDM	0	0	0	0	0	0	0	0	0	0	0	0	0	0		0	0	0	0	0	0	0
10		Producer C	Broughton	6	2016-03-15	Site 9	2017-08-22	525	Mortality	Pos*	34.94	2017-4256-4	GDM	1	0	0	1	0	0	0	0	0	0	0	0	0	1		0	0	0	0	0	0	0
10		Producer C	Broughton	6	2016-03-15	Site 9	2017-08-22	525	Mortality	Pos*	34.9	2017-4256-5	GDM	0	1	0	0	0	0	0	0	0	0	0	0	0	1		1	0	0	0	0	0	0
10		Producer C	Broughton	6	2016-03-15	Site 9	2017-08-22	525	Mortality	Pos*	36.04	2017-4256-6	GDM	0	0	0	0	0	0	0	0	0	2	0	0	0	0		0	0	1	0	0	0	0
10		Producer C	Broughton	6	2016-03-15	Site 9	2017-08-22	525	Mortality	Pos*	No Ct	2017-4256-7	GDM	1	0	0	0	0	0	0	0	0	0	0	0	0	0		0	0	0	0	0	0	0
10		Producer C	Broughton	6	2016-03-15	Site 9	2017-08-22	525	Mortality	Pos*	36.93	2017-4256-8	GDM	0	0	0	0	0	0	0	0	0	1	0	0	0	0		0	0	1	0	0	0	0
10		Producer C	Broughton	6	2016-03-15	Site 9	2017-08-22	525	Mortality	Pos*	35	2017-4256-9	GDM	0	0	0	0	0	0	0	0	0	0	0	0	0	0		0	0	0	0	0	0	0
10		Producer C	Broughton	6	2016-03-15	Site 9	2017-08-22	525	Mortality	Pos*	37.07	2017-4256-10	GDM	0	1	0	0	0	0	0	0	0	0	0	0	0	1		0	0	0	0	0	0	0
10		Producer C	Broughton	6	2016-03-15	Site 9	2017-08-22	525	Mortality	Pos*	36.18	2017-4256-11	GDM	0	1	0	1	0	0	0	0	0	0	0	0	0	2		0	0	0	0	0	0	0
10		Producer C	Broughton	6	2016-03-15	Site 9	2017-08-22	525	Mortality	Pos*	37.63	2017-4256-12	GDM	1	1	0	0	0	0	0	0	0	0	0	0	0	1		1	0	1	0	0	0	0
115		Producer C	Central Coast	25	2017-04-15	Site 35	2018-07-11	452	Mortality	Neg*	No Ct	2018-3876-1	GDM	0	1	0	1	2	0	0	0	0	0	0	0	0	2		0	0	1	0	0	0	0
115		Producer C	Central Coast	25	2017-04-15	Site 35	2018-07-11	452	Mortality	Neg*	No Ct	2018-3876-2	GDM	1	1	0	1	2	0	0	0	0	0	0	0	0	2		0	0	0	0	0	0	0
115		Producer C	Central Coast	25	2017-04-15	Site 35	2018-07-11	452	Mortality	Neg*	No Ct	2018-3876-3	GDM	0	1	0	0	2	0	0	0	0	0	0	0	0	1		0	0	1	0	0	0	0
116		Producer C	Queen Charlotte Strait	26	2017-04-15	Site 36	2018-08-21	493	Mortality	Pos*	32.14	2018-4637-1	GDM	0	1	0	0	0	0	0	0	0	0	0	0	0	1		0	0	0	0	0	0	0
116		Producer C	Queen Charlotte Strait	26	2017-04-15	Site 36	2018-08-21	493	Mortality	Pos*	35.17	2018-4637-2	GDM	0	1	0	0	0	0	2	0	0	0	0	0	0	1	ECH affects atrium;	1	2	0	1	0	0	0
116		Producer C	Queen Charlotte Strait	26	2017-04-15	Site 36	2018-08-21	493	Mortality	Pos*	34.54	2018-4637-3	GDM	1	1	0	1	0	0	0	0	0	0	0	0	0	2		0	0	0	0	0	0	0
116		Producer C	Queen Charlotte Strait	26	2017-04-15	Site 36	2018-08-21	493	Mortality	Pos*	33.64	2018-4637-4	GDM	2	1	0	0	0	0	0	0	0	0	0	0	0	1		0	0	0	0	0	0	0
116		Producer C	Queen Charlotte Strait	26	2017-04-15	Site 36	2018-08-21	493	Mortality	Pos*	33.19	2018-4637-5	GDM	2	1	0	0	0	0	0	0	0	0	0	0	0	1		1	0	0	0	0	0	0
116		Producer C	Queen Charlotte Strait	26	2017-04-15	Site 36	2018-08-21	493	Mortality	Pos*	32.18	2018-4637-6	GDM	2	0	0	0	0	0	0	0	0	0	0	0	0	0		0	0	0	0	0	0	0
116		Producer C	Queen Charlotte Strait	26	2017-04-15	Site 36	2018-08-21	493	Mortality	Pos*	34.6	2018-4637-7	GDM	0	1	0	0	0	0	0	0	0	0	0	0	0	1		0	0	0	0	0	0	0
116		Producer C	Queen Charlotte Strait	26	2017-04-15	Site 36	2018-08-21	493	Mortality	Pos*	35.32	2018-4637-8	GDM	0	0	0	1	0	0	0	0	0	0	0	0	0	1		0	0	0	0	0	0	0
121		Producer C	Broughton	27	2017-05-15	Site 38	2018-08-22	464	Mortality	Neg*	No Ct	2018-4639-1	MP	0	1	0	0	0	0	0	0	0	1	0	0	0	1		0	0	0	0	0	0	0
121		Producer C	Broughton	27	2017-05-15	Site 38	2018-08-22	464	Mortality	Neg*	No Ct	2018-4639-2	MP	0	1	0	1	0	0	0	0	0	0	0	0	0	2		0	0	1	0	0	0	0
121		Producer C	Broughton	27	2017-05-15	Site 38	2018-08-22	464	Mortality	Neg*	No Ct	2018-4639-3	MP	1	1	0	1	0	0	0	0	0	0	0	0	0	2		1	0	0	0	0	0	0
121		Producer C	Broughton	27	2017-05-15	Site 38	2018-08-22	464	Mortality	Neg*	No Ct	2018-4639-4	MP	2	1	0	0	0	0	0	0	0	0	0	0	0	1		0	0	0	1	0	0	0
121		Producer C	Broughton	27	2017-05-15	Site 38	2018-08-22	464	Mortality	Neg*	No Ct	2018-4639-5	MP	0	1	0	0	0	0	0	0	0	0	0	0	0	1		0	0	0	0	0	0	0
121		Producer C	Broughton	27	2017-05-15	Site 38	2018-08-22	464	Mortality	Neg*	No Ct	2018-4639-6	MP	2	0	0	0	0	0	0	0	0	1	0	0	0	0		0	0	0	0	0	0	0
133		Producer C	Broughton	30	2017-10-15	Site 42	2017-10-17	2	Euthanized	Neg*	No Ct	2017-5306-1	LB	0	1	0	0	1	0	0	0	0	0	0	0	0	1		0	0	1	0	0	0	0	MDN includes macrophage infiltration and debridement
133		Producer C	Broughton	30	2017-10-15	Site 42	2017-10-17	2	Euthanized	Neg*	No Ct	2017-5306-2	LB	0	1	0	0	0	0	0	0	0	0	0	0	0	1		0	0	0	0	0	0	0
133		Producer C	Broughton	30	2017-10-15	Site 42	2017-10-17	2	Euthanized	Neg*	No Ct	2017-5306-3	LB	0	1	0	0	2	0	0	0	0	0	0	0	0	1		0	0	0	0	0	0	0	Multifocal, mild, hemorrhage in subcutaneous adipose tissue
133		Producer C	Broughton	30	2017-10-15	Site 42	2017-10-17	2	Euthanized	Neg*	No Ct	2017-5306-4	LB	0	1	0	0	2	0	0	0	0	0	0	0	0	1		0	0	0	0	0	0	0	Multifocal, mild, intermuscular congestion/hemorrhage
133		Producer C	Broughton	30	2017-10-15	Site 42	2017-10-17	2	Euthanized	Neg*	No Ct	2017-5306-5	LB	0	1	0	0	2	0	0	0	0	0	0	0	0	1		0	0	0	0	0	0	0
133		Producer C	Broughton	30	2017-10-15	Site 42	2017-10-17	2	Euthanized	Neg*	No Ct	2017-5306-6	LB	0	1	0	0	0	0	0	0	0	0	0	0	0	1		0	0	0	0	0	0	0
133		Producer C	Broughton	30	2017-10-15	Site 42	2017-10-17	2	Euthanized	Neg*	No Ct	2017-5306-7	LB	0	1	0	0	0	0	0	0	0	0	0	0	0	1		0	0	0	0	0	0	0
133		Producer C	Broughton	30	2017-10-15	Site 42	2017-10-17	2	Euthanized	Neg*	No Ct	2017-5306-8	LB	0	1	0	0	1	0	0	0	0	0	0	0	0	1		0	0	0	0	0	0	0
133		Producer C	Broughton	30	2017-10-15	Site 42	2017-10-17	2	Euthanized	Neg*	No Ct	2017-5306-9	LB	0	1	0	0	2	0	0	0	0	0	0	0	0	1		0	0	1	0	0	0	0
133		Producer C	Broughton	30	2017-10-15	Site 42	2017-10-17	2	Euthanized	Neg*	No Ct	2017-5306-10	LB	0	1	0	0	0	0	0	0	0	0	0	0	0	1		0	0	0	0	0	0	0
135		Producer C	Broughton	30	2017-10-15	Site 42	2017-11-16	32	Healthy	Neg*	N/A	2017-5904-1	GDM	0	0	0	0	2	0	0	0	0	0	1	0	0	0		0	0	0	0	0	0	0	focus of steatitis in adipose tissue is 120 x 80 µm;
135		Producer C	Broughton	30	2017-10-15	Site 42	2017-11-16	32	Healthy	Neg*	N/A	2017-5904-2	GDM	0	0	0	0	0	0	0	0	0	0	0	0	0	0		0	0	0	0	0	0	0
135		Producer C	Broughton	30	2017-10-15	Site 42	2017-11-16	32	Healthy	Neg*	N/A	2017-5904-3	GDM	0	0	0	0	0	0	0	0	0	0	0	0	0	0		0	0	0	0	0	0	0
135		Producer C	Broughton	30	2017-10-15	Site 42	2017-11-16	32	Healthy	Neg*	N/A	2017-5904-4	DWK	0	1	0	0	0	0	0	0	0	0	0	0	0	1		0	0	0	0	0	0	0
135		Producer C	Broughton	30	2017-10-15	Site 42	2017-11-16	32	Healthy	Neg*	N/A	2017-5904-5	DWK	0	1	0	0	2	0	0	0	0	0	1	0	0	1		0	0	0	0	0	0	0
136		Producer C	Broughton	30	2017-10-15	Site 42	2017-12-21	67	Healthy	Neg*	N/A	2017-6563-1	DWK	0	0	0	0	0	0	0	0	0	0	0	0	0	0		0	0	0	0	0	0	0	Skeletal muscle. Two adipose granulomas between the muscle layers (~30 µm)
136		Producer C	Broughton	30	2017-10-15	Site 42	2017-12-21	67	Healthy	Neg*	N/A	2017-6563-2	DWK	0	1	0	1	0	0	0	0	0	0	0	0	0	2		0	0	0	0	0	0	0
136		Producer C	Broughton	30	2017-10-15	Site 42	2017-12-21	67	Healthy	Neg*	N/A	2017-6563-3	DWK	0	1	0	0	0	0	0	0	0	0	0	0	0	1		0	0	0	0	0	0	0
136		Producer C	Broughton	30	2017-10-15	Site 42	2017-12-21	67	Healthy	Neg*	N/A	2017-6563-4	DWK	0	0	1	0	0	1	0	0	0	0	0	0	0	0		0	0	0	0	0	0	0
136		Producer C	Broughton	30	2017-10-15	Site 42	2017-12-21	67	Healthy	Neg*	N/A	2017-6563-5	DWK	0	1	0	0	0	0	0	0	0	0	0	0	0	1		0	0	0	0	0	0	0
138		Producer C	Broughton	30	2017-10-15	Site 42	2018-02-14	122	Mortality	Neg*	N/A	2018-0955-3	DWK	0	1	2	0	2	0	0	0	0	0	0	0	0	1		0	2	0	0	0	0	0	DUC. Dermatitis, superficial, lymphohistiocytic and edematous, moderate, generalized, with epidermal hydropic degeneration, sloughing, and scale loss and regeneration; Coelomic cavity. Peritonitis (described as a 150 µm (wide) x 8 mm (long) fibrovascular serosal proliferation with lymphocytes, macrophages, and erythrophages
141		Producer C	Broughton	30	2017-10-15	Site 42	2018-07-12	270	Mortality	Pos*	30.92	2018-3878-1	MP	1	0	0	0	0	0	0	0	0	0	0	0	3	0		0	0	0	0	0	0	0
143		Producer C	Broughton	30	2017-10-15	Site 42	2018-10-10	360	Mortality	Pos*	35	2018-5730-1	MP	0	1	0	1	0	0	1	0	0	0	0	0	0	2		0	0	0	0	0	0	0
143		Producer C	Broughton	30	2017-10-15	Site 42	2018-10-10	360	Mortality	Pos*	35.6	2018-5730-2	MP	1	2	0	2	2	0	1	0	0	0	0	0	0	4		0	0	0	0	0	0	0
143		Producer C	Broughton	30	2017-10-15	Site 42	2018-10-10	360	Mortality	Pos*	32.7	2018-5730-3	MP	0	2	0	2	0	0	1	0	0	0	0	0	0	4		1	0	0	0	0	0	0
144		Producer C	Broughton	30	2017-10-15	Site 42	2018-11-15	396	Euthanized	Pos*	35.7	2018-6510-1	GDM	1	1	0	0	1	0	0	0	0	0	0	0	0	1		0	0	0	0	0	0	0
144		Producer C	Broughton	30	2017-10-15	Site 42	2018-11-15	396	Euthanized	Pos*	35.4	2018-6510-2	GDM	0	0	0	1	2	0	1	0	0	0	0	0	0	1		0	0	1	0	0	0	0
148		Producer C	Discovery	30	2017-10-15	Site 44	2019-01-30	472	Euthanized	Pos*	35.4	2019-0879-1 scores do not line up (ENL = 1)	GDM	0	0	0	0	0	0	0	0	0	0	0	0	0	0		0	0	0	0	0	0	0
186		Producer C	Queen Charlotte Strait	34	2017-11-15	Site 47	2018-02-21	98	Mortality	Neg*	No Ct	2018-1085-3	GDM	0	1	0	1	2	1	3	0	0	0	1	0	0	2		0	0	0	0	0	0	0
186		Producer C	Queen Charlotte Strait	34	2017-11-15	Site 47	2018-02-21	98	Mortality	Neg*	No Ct	2018-1085-4	GDM	0	1	0	0	1	0	0	0	0	0	0	0	0	1		0	0	0	0	0	0	0
187		Producer C	Queen Charlotte Strait	34	2017-11-15	Site 47	2018-04-04	140	Mortality	Neg*	N/A	2018-2039-1	DWK	0	1	0	0	2	0	1	0	0	0	0	0	0	1		0	0	1	0	0	0	0	Subcuticular hemorrhage, mild, generalized multifocal random
187		Producer C	Queen Charlotte Strait	34	2017-11-15	Site 47	2018-04-04	140	Mortality	Neg*	N/A	2018-2039-2	DWK	0	2	0	0	2	0	1	0	0	0	0	0	0	2		0	0	0	0	0	0	0
187		Producer C	Queen Charlotte Strait	34	2017-11-15	Site 47	2018-04-04	140	Mortality	Neg*	N/A	2018-2039-3	DWK	0	1	0	1	1	0	2	0	0	1	0	0	0	2		0	0	0	0	0	0	0	Intermuscular congestion, mild, generalized multifocal
187		Producer C	Queen Charlotte Strait	34	2017-11-15	Site 47	2018-04-04	140	Euthanized	Neg*	N/A	2018-2039-4	DWK	0	1	0	1	2	0	0	0	1	0	0	0	0	2		0	0	1	0	0	0	0	Fibrosis with myofiber regeneration, mild, focal (100 um round area); MDN - single myofiber with intrafiber macrophages (a 20 um area)
187		Producer C	Queen Charlotte Strait	34	2017-11-15	Site 47	2018-04-04	140	Euthanized	Neg*	N/A	2018-2039-5	DWK	2	0	2	0	2	1	0	0	1	0	0	0	0	0		1	0	1	0	0	0	0
187		Producer C	Queen Charlotte Strait	34	2017-11-15	Site 47	2018-04-04	140	Euthanized	Neg*	N/A	2018-2039-6	DWK	0	0	1	2	2	0	1	0	0	0	0	0	0	2		0	0	1	0	0	0	0
187		Producer C	Queen Charlotte Strait	34	2017-11-15	Site 47	2018-04-04	140	Euthanized	Neg*	N/A	2018-2039-7	DWK	0	0	2	0	2	1	1	0	0	0	0	0	0	0		0	0	0	0	0	0	0	Panniculitis, histiocytic, mild, bifocal
187		Producer C	Queen Charlotte Strait	34	2017-11-15	Site 47	2018-04-04	140	Euthanized	Neg*	N/A	2018-2039-8	DWK	0	0	2	0	0	1	1	0	0	0	0	0	0	0		1	0	0	0	0	0	0	Panniculitis, histiocytic, mild, multifocal
187		Producer C	Queen Charlotte Strait	34	2017-11-15	Site 47	2018-04-04	140	Euthanized	Neg*	N/A	2018-2039-9	GDM	0	2	0	1	1	0	0	0	0	0	0	0	0	3		1	0	0	0	0	0	0
187		Producer C	Queen Charlotte Strait	34	2017-11-15	Site 47	2018-04-04	140	Euthanized	Neg*	N/A	2018-2039-10	GDM	0	1	0	0	1	0	0	0	0	0	0	0	0	1		1	0	0	0	0	0	0
187		Producer C	Queen Charlotte Strait	34	2017-11-15	Site 47	2018-04-04	140	Euthanized	Neg*	N/A	2018-2039-11	GDM	0	1	0	1	0	0	0	0	0	0	0	0	0	2		0	0	1	0	0	0	0
187		Producer C	Queen Charlotte Strait	34	2017-11-15	Site 47	2018-04-04	140	Euthanized	Neg*	N/A	2018-2039-12	GDM	0	0	0	1	0	0	0	0	0	0	0	0	0	1		0	0	0	0	0	0	0
187		Producer C	Queen Charlotte Strait	34	2017-11-15	Site 47	2018-04-04	140	Euthanized	Neg*	N/A	2018-2039-13	GDM	0	0	0	1	0	0	0	0	0	0	0	0	0	1		0	0	0	0	0	0	0
187		Producer C	Queen Charlotte Strait	34	2017-11-15	Site 47	2018-04-04	140	Euthanized	Neg*	N/A	2018-2039-14	GDM	0	1	0	1	0	0	0	0	0	0	0	0	0	2		0	0	0	0	0	0	0
187		Producer C	Queen Charlotte Strait	34	2017-11-15	Site 47	2018-04-04	140	Euthanized	Neg*	N/A	2018-2039-15	DWK	0	0	1	1	2	0	1	0	0	0	0	0	0	1		0	0	1	0	0	0	0	Epithelial erosion, mild, multifocal, with scale loss and focal regeneration; MDN - ddx: Panniculitis, histiocytic, mild, focal (<10 macrophages)
192		Producer C	Central Coast	35	2017-11-15	Site 49	2018-10-16	335	Mortality	Pos*	N/A	2018-5989-1	MP	0	2	0	1	2	0	1	0	0	1	0	0	0	3	ENL is largely confined to the bulbus arteriousus with scattered foci in the ventricle	0	0	1	0	0	0	0	Mild multifocal to coalescing epidermal necrosis with microvesicular formation
192		Producer C	Central Coast	35	2017-11-15	Site 49	2018-10-16	335	Mortality	Pos*	N/A	2018-5989-2	MP	0	2	0	1	0	0	0	0	0	0	0	0	0	3	EPL is associated with congestion;	0	0	0	0	0	0	0
222		Producer C	Queen Charlotte Strait	38	2018-01-15	Site 51	2018-02-13	29	Mortality	Neg*	N/A	2018-0950-1	DWK	0	0	1	0	0	0	0	0	0	0	0	0	0	0		0	0	3	0	0	0	0	Skeletal muscle. Vascular infarct with myocyte degeneration, hyaline and floccular, monophasic, severe, generalized to regionally extensive (50 and 75 % of the red and white muscle, respectively) with abundant intralesional, intravascular oomycetes (consistent with Saprolegnia sp.); Subcutis. Hemorrhage and adipocyte necrosis, mild, multifocal random
222		Producer C	Queen Charlotte Strait	38	2018-01-15	Site 51	2018-02-13	29	Mortality	Neg*	N/A	2018-0950-2	DWK	0	1	0	0	0	0	0	0	0	0	0	0	0	1		0	0	0	0	0	0	0
222		Producer C	Queen Charlotte Strait	38	2018-01-15	Site 51	2018-02-13	29	Mortality	Neg*	N/A	2018-0950-3	DWK	0	0	1	0	2	0	1	0	0	0	0	0	0	0		0	0	1	0	0	0	0	MDN - 1 % of the white muscle myofiber is either pale, homogenous eosinophilic with or without intrafiber macrophages, or hyaline and floccular
225		Producer C	Queen Charlotte Strait	39	2018-01-15	Site 53	2019-09-30	623	Mortality	Pos*	N/A	2019-6344-1	GDM	0	0	0	0	0	0	0	0	0	1	0	0	0	0		0	0	0	0	0	0	0
225		Producer C	Queen Charlotte Strait	39	2018-01-15	Site 53	2019-09-30	623	Mortality	Pos*	N/A	2019-6344-2	GDM	0	2	0	1	0	0	0	0	0	1	0	0	0	3		0	0	0	0	0	0	0
225		Producer C	Queen Charlotte Strait	39	2018-01-15	Site 53	2019-09-30	623	Mortality	Pos*	N/A	2019-6344-3	GDM	0	0	0	0	0	0	0	0	0	1	0	0	0	0		0	0	0	0	0	0	0
249		Producer C	Broughton	43	2018-04-15	Site 54	2018-08-22	129	Moribund	Pos*	35	2018-4640-1	GDM	0	1	0	1	0	0	0	0	0	0	0	0	0	2		0	0	0	0	0	0	0
249		Producer C	Broughton	43	2018-04-15	Site 54	2018-08-22	129	Moribund	Pos*	31.15	2018-4640-2	GDM	0	1	0	0	0	0	0	0	0	0	0	0	0	1		0	0	0	0	0	0	0
249		Producer C	Broughton	43	2018-04-15	Site 54	2018-08-22	129	Moribund	Pos*	34.28	2018-4640-3	GDM	0	1	0	0	1	0	0	0	0	0	0	0	0	1		0	0	0	0	0	0	0
249		Producer C	Broughton	43	2018-04-15	Site 54	2018-08-22	129	Moribund	Pos*	33	2018-4640-4	GDM	0	1	0	0	1	0	0	0	0	0	0	0	0	1		0	0	0	0	0	0	0	subcutaneous adipose tissue: steatitis, histiocytic, moderate;
249		Producer C	Broughton	43	2018-04-15	Site 54	2018-08-22	129	Mortality	Pos*	32.77	2018-4640-5	GDM	0	1	0	0	2	0	2	0	0	0	0	0	0	1		0	0	0	0	0	0	0	subcutaneous adipose tissue: steatitis, histiocytic, mild;
249		Producer C	Broughton	43	2018-04-15	Site 54	2018-08-22	129	Mortality	Pos*	No Ct	2018-4640-6	GDM	0	1	0	0	1	0	0	0	0	0	0	0	0	1		0	0	0	0	0	0	0
249		Producer C	Broughton	43	2018-04-15	Site 54	2018-08-22	129	Mortality	Pos*	33.48	2018-4640-7	GDM	0	2	0	1	1	0	0	0	0	0	0	0	0	3		0	0	0	0	0	0	0
273		Producer C	Quatsino Sound	50	2018-10-15	Site 59	2019-05-15	212	Euthanized	Neg*	No Ct	2019-3165-1	GDM	0	1	0	1	0	0	0	0	0	0	0	0	0	2		0	0	0	0	0	0	0
273		Producer C	Quatsino Sound	50	2018-10-15	Site 59	2019-05-15	212	Euthanized	Neg*	No Ct	2019-3165-2	GDM	0	1	0	0	0	0	0	0	0	0	0	0	0	1		0	0	0	0	0	0	0
273		Producer C	Quatsino Sound	50	2018-10-15	Site 59	2019-05-15	212	Euthanized	Neg*	No Ct	2019-3165-3	GDM	0	1	0	1	0	0	0	0	0	0	0	0	0	2		0	0	0	0	0	0	0
273		Producer C	Quatsino Sound	50	2018-10-15	Site 59	2019-05-15	212	Euthanized	Neg*	No Ct	2019-3165-16	GDM	0	1	0	0	0	0	0	0	0	0	0	0	0	1		0	0	1	0	0	0	0
273		Producer C	Quatsino Sound	50	2018-10-15	Site 59	2019-05-15	212	Euthanized	Neg*	No Ct	2019-3165-17	GDM	0	1	0	1	0	0	0	0	0	0	0	0	0	2		0	0	1	0	0	0	0
273		Producer C	Quatsino Sound	50	2018-10-15	Site 59	2019-05-15	212	Euthanized	Neg*	No Ct	2019-3165-18	GDM	0	1	0	0	0	0	0	0	0	0	0	0	0	1		0	0	1	0	0	0	0
273		Producer C	Quatsino Sound	50	2018-10-15	Site 59	2019-05-15	212	Euthanized	Neg*	N/A	2019-3165-41	GDM	0	1	0	1	0	0	2	0	0	0	0	0	0	2		0	0	0	0	0	0	0
284		Producer C	Discovery	55	2018-12-15	Site 1	2019-06-24	191	Mortality	Pos*	27.2	2019-4144-1	GDM	0	0	0	0	0	0	1	0	0	0	0	0	0	0		NP	NP	NP	NP	NP	NP	NP
288		Producer C	Queen Charlotte Strait	57	2019-01-15	Site 62	2019-08-08	205	Moribund	Neg*	No Ct	2019-5027-1	GDM	0	1	0	1	1	0	0	0	0	0	0	0	0	2		0	0	0	0	0	0	0
288		Producer C	Queen Charlotte Strait	57	2019-01-15	Site 62	2019-08-08	205	Moribund	Neg*	No Ct	2019-5027-2	GDM	0	0	0	0	1	0	0	0	0	0	0	0	0	0		0	0	0	0	0	0	0
288		Producer C	Queen Charlotte Strait	57	2019-01-15	Site 62	2019-08-08	205	Moribund	Neg*	No Ct	2019-5027-3	GDM	0	1	0	0	0	0	0	0	0	0	0	0	0	1		0	0	0	0	0	0	0
288		Producer C	Queen Charlotte Strait	57	2019-01-15	Site 62	2019-08-08	205	Moribund	Neg*	No Ct	2019-5027-4	GDM	0	1	0	1	1	0	0	0	0	0	0	0	0	2		0	0	0	0	0	0	0
288		Producer C	Queen Charlotte Strait	57	2019-01-15	Site 62	2019-08-08	205	Moribund	Neg*	No Ct	2019-5027-5	GDM	0	1	0	1	0	0	0	0	0	1	0	0	0	2		0	0	0	0	0	0	0
288		Producer C	Queen Charlotte Strait	57	2019-01-15	Site 62	2019-08-08	205	Moribund	Neg*	No Ct	2019-5027-6	GDM	0	0	0	0	1	0	0	0	0	0	0	0	0	0		0	0	0	0	0	0	0
288		Producer C	Queen Charlotte Strait	57	2019-01-15	Site 62	2019-08-08	205	Moribund	Neg*	No Ct	2019-5027-7	GDM	0	2	0	0	0	0	0	0	0	0	0	0	0	2		0	0	0	0	0	0	0
288		Producer C	Queen Charlotte Strait	57	2019-01-15	Site 62	2019-08-08	205	Moribund	Neg*	No Ct	2019-5027-8	GDM	0	1	0	0	0	0	1	0	0	0	0	0	0	1		0	0	0	0	0	0	0
288		Producer C	Queen Charlotte Strait	57	2019-01-15	Site 62	2019-08-08	205	Moribund	Neg*	No Ct	2019-5027-9	GDM	0	1	0	0	1	0	0	0	0	0	0	0	0	1		0	0	0	0	0	0	0
288		Producer C	Queen Charlotte Strait	57	2019-01-15	Site 62	2019-08-08	205	Moribund	Neg*	No Ct	2019-5027-10	GDM	0	1	0	0	1	0	0	0	0	0	0	0	0	1		0	0	0	0	0	0	0
289		Producer C	Queen Charlotte Strait	57	2019-01-15	Site 62	2019-09-05	233	Healthy	Pos*	N/A	2019-5027-11	GDM	0	1	0	0	0	0	0	0	0	0	0	0	0	1		0	0	1	0	0	0	0
289		Producer C	Queen Charlotte Strait	57	2019-01-15	Site 62	2019-09-05	233	Healthy	Pos*	N/A	2019-5027-12	GDM	0	1	0	1	2	0	0	0	0	0	0	0	0	2		1	0	0	0	0	0	0
289		Producer C	Queen Charlotte Strait	57	2019-01-15	Site 62	2019-09-05	233	Healthy	Pos*	N/A	2019-5027-13	GDM	0	1	0	1	1	0	0	0	0	0	0	0	0	2		0	0	0	0	0	0	0
289		Producer C	Queen Charlotte Strait	57	2019-01-15	Site 62	2019-09-05	233	Healthy	Pos*	N/A	2019-5027-14	GDM	0	2	0	1	0	0	0	0	0	0	0	0	0	3		0	0	0	0	0	0	0
289		Producer C	Queen Charlotte Strait	57	2019-01-15	Site 62	2019-09-05	233	Healthy	Pos*	N/A	2019-5027-15	GDM	1	2	0	1	1	0	0	0	0	0	0	0	0	3		0	0	0	0	0	0	0
290		Producer C	Queen Charlotte Strait	57	2019-01-15	Site 62	2019-10-28	286	Euthanized	Pos*	N/A	2019-6975-1	GDM	0	1	0	0	0	0	0	0	0	0	0	0	0	1		0	0	0	0	0	0	0
290		Producer C	Queen Charlotte Strait	57	2019-01-15	Site 62	2019-10-28	286	Euthanized	Pos*	N/A	2019-6975-2	GDM	0	1	0	1	1	0	1	0	0	0	0	0	0	2		0	0	0	0	0	0	0
290		Producer C	Queen Charlotte Strait	57	2019-01-15	Site 62	2019-10-28	286	Euthanized	Pos*	N/A	2019-6975-3	GDM	0	2	0	3	0	0	0	1	0	0	0	0	0	5		1	0	1	0	0	0	0
290		Producer C	Queen Charlotte Strait	57	2019-01-15	Site 62	2019-10-28	286	Euthanized	Pos*	N/A	2019-6975-4	GDM	0	1	0	1	0	0	0	0	0	0	0	0	0	2		0	0	0	0	0	0	0
290		Producer C	Queen Charlotte Strait	57	2019-01-15	Site 62	2019-10-28	286	Euthanized	Pos*	N/A	2019-6975-5	GDM	0	1	0	1	0	0	0	0	0	0	0	0	0	2		1	0	0	0	0	0	0	SMI is multifocal, with a few oval hyaline structures (~3 x 1 µm) in one focus, but no obvious organisms on Twort's Gram stain;
296		Producer C	Broughton	61	2019-03-15	Site 43	2019-07-30	137	Euthanized	Neg*	No Ct	2019-4956-1	GDM	0	1	0	1	0	0	0	0	0	0	0	0	0	2		0	0	0	0	0	0	0	subcutis: panniculitis, histiocytic, multifocal, mild;
296		Producer C	Broughton	61	2019-03-15	Site 43	2019-07-30	137	Euthanized	Neg*	No Ct	2019-4956-2	GDM	0	1	0	0	0	0	0	0	0	0	0	0	0	1		0	0	0	0	0	0	0
296		Producer C	Broughton	61	2019-03-15	Site 43	2019-07-30	137	Euthanized	Neg*	No Ct	2019-4956-3	GDM	0	1	0	0	0	0	0	0	0	0	0	0	0	1		0	0	0	0	0	0	0
296		Producer C	Broughton	61	2019-03-15	Site 43	2019-07-30	137	Euthanized	Neg*	No Ct	2019-4956-4	GDM	0	1	0	1	1	0	0	0	0	0	0	0	0	2		0	0	0	0	0	0	0
296		Producer C	Broughton	61	2019-03-15	Site 43	2019-07-30	137	Euthanized	Neg*	No Ct	2019-4956-5	GDM	0	1	0	0	1	0	0	0	0	0	0	0	0	1		0	0	0	0	0	0	0
296		Producer C	Broughton	61	2019-03-15	Site 43	2019-07-30	137	Euthanized	Neg*	No Ct	2019-4956-6	GDM	0	1	0	0	0	0	0	0	0	0	0	0	0	1		0	0	0	0	0	0	0
296		Producer C	Broughton	61	2019-03-15	Site 43	2019-07-30	137	Euthanized	Neg*	No Ct	2019-4956-7	GDM	0	1	0	0	0	0	0	0	0	0	0	0	0	1		0	0	0	0	0	0	0
296		Producer C	Broughton	61	2019-03-15	Site 43	2019-07-30	137	Euthanized	Neg*	No Ct	2019-4956-8	GDM	0	1	0	0	0	0	0	0	0	0	0	0	0	1		0	0	0	0	0	0	0
296		Producer C	Broughton	61	2019-03-15	Site 43	2019-07-30	137	Euthanized	Neg*	No Ct	2019-4956-9	GDM	0	1	0	0	0	0	0	0	0	0	0	0	0	1		0	0	0	0	0	0	0
296		Producer C	Broughton	61	2019-03-15	Site 43	2019-07-30	137	Euthanized	Neg*	No Ct	2019-4956-10	GDM	0	1	0	1	0	0	0	0	0	0	0	0	0	2		0	0	0	0	0	0	0
297		Producer C	Broughton	61	2019-03-15	Site 43	2019-09-05	174	Moribund	Neg*	N/A	2019-5879-1	GDM	0	1	0	1	0	0	0	0	0	0	0	0	0	2		0	0	1	0	0	0	0
297		Producer C	Broughton	61	2019-03-15	Site 43	2019-09-05	174	Moribund	Neg*	N/A	2019-5879-2	GDM	0	2	0	1	0	0	0	0	0	0	0	0	0	3		0	0	1	0	0	0	0
297		Producer C	Broughton	61	2019-03-15	Site 43	2019-09-05	174	Moribund	Neg*	N/A	2019-5879-3	GDM	0	1	0	0	0	0	0	0	0	0	0	0	0	1		0	0	0	0	0	0	0
297		Producer C	Broughton	61	2019-03-15	Site 43	2019-09-05	174	Moribund	Neg*	N/A	2019-5879-4	GDM	0	2	0	1	1	0	0	0	0	0	0	0	0	3		0	0	0	0	0	0	0
297		Producer C	Broughton	61	2019-03-15	Site 43	2019-09-05	174	Moribund	Neg*	N/A	2019-5879-5	GDM	0	2	0	1	0	0	0	0	0	0	0	0	0	3		0	0	0	0	0	0	0
299		Producer C	Queen Charlotte Strait	61	2019-03-15	Site 36	2019-10-31	230	Mortality	Pos*	N/A	2019-7129-1	GDM	0	1	0	0	0	0	0	0	0	0	0	0	0	1		0	0	0	0	0	0	0
299		Producer C	Queen Charlotte Strait	61	2019-03-15	Site 36	2019-10-31	230	Mortality	Pos*	N/A	2019-7129-2	GDM	0	1	0	0	0	0	0	0	0	0	0	0	0	1		0	2	0	0	3	0	0	MGR contains abundant pigmented fungal hyphae; DUC contains abundant bacterial rods;
299		Producer C	Queen Charlotte Strait	61	2019-03-15	Site 36	2019-10-31	230	Mortality	Pos*	N/A	2019-7129-3	GDM	2	1	0	2	1	0	3	0	0	0	0	0	0	3		0	0	1	0	0	0	0
300		Producer C	Queen Charlotte Strait	61	2019-03-15	Site 36	2019-11-19	249	Mortality	Pos*	N/A	2019-7472-1	GDM	0	0	2	0	2	0	3	0	0	3	0	0	0	0	HTH and MDN affect atrium, which is distended by erythrocytes;	0	0	0	0	0	0	0
301		Producer C	Broughton	62	2019-03-15	Site 38	2019-07-30	137	Euthanized	Neg*	No Ct	2019-4957-1	GDM	0	1	0	0	0	0	0	0	0	0	0	0	0	1		0	0	0	0	0	0	0
301		Producer C	Broughton	62	2019-03-15	Site 38	2019-07-30	137	Euthanized	Neg*	No Ct	2019-4957-2	GDM	0	2	0	0	0	0	1	0	0	0	0	0	0	2		0	0	0	0	0	0	0
301		Producer C	Broughton	62	2019-03-15	Site 38	2019-07-30	137	Euthanized	Neg*	No Ct	2019-4957-3	GDM	0	1	0	0	0	0	0	0	0	0	0	0	0	1		0	0	0	0	0	0	0
301		Producer C	Broughton	62	2019-03-15	Site 38	2019-07-30	137	Euthanized	Neg*	No Ct	2019-4957-4	GDM	0	1	0	0	0	0	0	0	0	0	0	0	0	1		0	0	0	0	0	0	0
301		Producer C	Broughton	62	2019-03-15	Site 38	2019-07-30	137	Euthanized	Neg*	No Ct	2019-4957-5	GDM	0	1	0	0	0	0	0	0	0	0	0	0	0	1		0	0	0	0	0	0	0
301		Producer C	Broughton	62	2019-03-15	Site 38	2019-07-30	137	Euthanized	Neg*	No Ct	2019-4957-6	GDM	0	1	0	0	1	0	0	0	0	0	0	0	0	1		0	0	0	0	0	0	0
301		Producer C	Broughton	62	2019-03-15	Site 38	2019-07-30	137	Euthanized	Neg*	No Ct	2019-4957-7	GDM	0	1	0	0	0	0	0	0	0	0	0	0	0	1		0	0	0	0	0	0	0
301		Producer C	Broughton	62	2019-03-15	Site 38	2019-07-30	137	Euthanized	Neg*	No Ct	2019-4957-8	GDM	0	1	0	0	0	0	0	0	0	0	0	0	0	1		0	0	0	0	0	0	0
301		Producer C	Broughton	62	2019-03-15	Site 38	2019-07-30	137	Euthanized	Neg*	No Ct	2019-4957-9	GDM	0	1	0	0	0	0	0	0	0	0	0	0	0	1		0	0	0	0	0	0	0
301		Producer C	Broughton	62	2019-03-15	Site 38	2019-07-30	137	Euthanized	Neg*	No Ct	2019-4957-10	GDM	0	1	0	0	0	0	0	0	0	0	0	0	0	1		0	0	1	0	0	0	0
302		Producer C	Broughton	62	2019-03-15	Site 38	2019-08-07	145	Moribund	Neg*	No Ct	2019-5006-1	GDM	0	0	0	0	0	0	0	0	0	0	0	0	0	0		0	0	0	0	0	0	0
302		Producer C	Broughton	62	2019-03-15	Site 38	2019-08-07	145	Moribund	Neg*	No Ct	2019-5006-2	GDM	0	0	0	0	0	0	0	0	0	0	0	0	0	0		0	0	0	0	0	0	0
302		Producer C	Broughton	62	2019-03-15	Site 38	2019-08-07	145	Moribund	Neg*	No Ct	2019-5006-3	GDM	0	0	1	0	0	0	0	0	0	0	0	0	0	0		0	0	0	0	0	0	0
302		Producer C	Broughton	62	2019-03-15	Site 38	2019-08-07	145	Moribund	Neg*	No Ct	2019-5006-4	GDM	0	1	2	0	0	0	0	0	0	0	0	0	0	1		0	0	0	0	0	0	0
302		Producer C	Broughton	62	2019-03-15	Site 38	2019-08-07	145	Moribund	Neg*	No Ct	2019-5006-5	GDM	0	1	0	1	0	0	0	0	0	0	0	0	0	2		0	0	0	0	0	0	0
302		Producer C	Broughton	62	2019-03-15	Site 38	2019-08-07	145	Moribund	Neg*	No Ct	2019-5006-6	GDM	0	1	0	1	0	0	0	0	0	0	0	0	0	2		0	0	0	0	0	0	0
302		Producer C	Broughton	62	2019-03-15	Site 38	2019-08-07	145	Moribund	Neg*	No Ct	2019-5006-7	GDM	0	1	0	1	0	0	0	0	0	0	0	0	0	2		0	0	0	1	0	0	0
302		Producer C	Broughton	62	2019-03-15	Site 38	2019-08-07	145	Moribund	Neg*	No Ct	2019-5006-8	GDM	0	1	0	0	0	0	0	0	0	0	0	0	0	1		0	0	0	0	0	0	0
302		Producer C	Broughton	62	2019-03-15	Site 38	2019-08-07	145	Moribund	Neg*	No Ct	2019-5006-9	GDM	0	0	0	0	0	0	0	0	0	0	0	0	0	0		0	0	0	0	0	0	0
302		Producer C	Broughton	62	2019-03-15	Site 38	2019-08-07	145	Moribund	Neg*	No Ct	2019-5006-10	GDM	0	0	0	0	0	0	0	0	0	0	0	0	0	0		0	0	0	0	0	0	0
302		Producer C	Broughton	62	2019-03-15	Site 38	2019-08-07	145	Healthy	Neg*	No Ct	2019-5006-11	GDM	0	1	0	1	1	0	0	0	0	0	0	0	0	2		0	0	0	0	0	0	0
302		Producer C	Broughton	62	2019-03-15	Site 38	2019-08-07	145	Healthy	Neg*	No Ct	2019-5006-12	GDM	0	1	0	0	0	0	0	0	0	0	0	0	0	1		0	0	0	0	0	0	0	subcutaneous tissues have a focus of histiocytes (mild);
302		Producer C	Broughton	62	2019-03-15	Site 38	2019-08-07	145	Healthy	Neg*	No Ct	2019-5006-13	GDM	0	1	0	0	0	0	0	0	0	0	0	0	0	1		0	0	0	0	0	0	0
302		Producer C	Broughton	62	2019-03-15	Site 38	2019-08-07	145	Healthy	Neg*	No Ct	2019-5006-14	GDM	0	1	0	0	0	0	0	0	0	0	0	0	0	1		0	0	0	0	0	0	0
302		Producer C	Broughton	62	2019-03-15	Site 38	2019-08-07	145	Healthy	Neg*	No Ct	2019-5006-15	GDM	0	1	0	0	1	0	0	0	0	0	0	0	0	1		0	0	0	0	0	0	0
307		Producer C	Broughton	65	2019-05-15	Site 64	2019-08-06	83	Moribund	Neg*	No Ct	2019-4980-1	GDM	0	1	0	1	0	0	0	0	0	0	0	0	0	2		0	0	0	0	0	0	0
307		Producer C	Broughton	65	2019-05-15	Site 64	2019-08-06	83	Moribund	Neg*	No Ct	2019-4980-2	GDM	0	0	0	0	0	0	0	0	0	0	0	0	0	0		0	0	0	0	0	0	0
307		Producer C	Broughton	65	2019-05-15	Site 64	2019-08-06	83	Moribund	Neg*	No Ct	2019-4980-3	GDM	0	1	0	0	0	0	0	0	0	0	0	0	0	1		0	0	0	0	0	0	0
307		Producer C	Broughton	65	2019-05-15	Site 64	2019-08-06	83	Moribund	Neg*	No Ct	2019-4980-4	GDM	0	0	0	0	0	0	0	0	0	0	0	0	0	0		0	0	0	0	0	0	0
307		Producer C	Broughton	65	2019-05-15	Site 64	2019-08-06	83	Moribund	Neg*	No Ct	2019-4980-5	GDM	0	1	0	1	0	0	0	0	0	0	0	0	0	2		0	0	0	0	0	0	0
307		Producer C	Broughton	65	2019-05-15	Site 64	2019-08-06	83	Moribund	Neg*	No Ct	2019-4980-6	GDM	0	0	0	0	1	0	0	0	0	0	0	0	0	0		0	0	0	0	0	0	0
307		Producer C	Broughton	65	2019-05-15	Site 64	2019-08-06	83	Moribund	Neg*	No Ct	2019-4980-7	GDM	0	0	1	1	0	0	0	0	0	0	0	0	0	1		0	0	0	0	0	0	0
307		Producer C	Broughton	65	2019-05-15	Site 64	2019-08-06	83	Moribund	Neg*	No Ct	2019-4980-8	GDM	0	1	0	0	1	0	0	0	0	0	0	0	0	1		1	0	0	0	0	0	0
307		Producer C	Broughton	65	2019-05-15	Site 64	2019-08-06	83	Moribund	Neg*	No Ct	2019-4980-9	GDM	0	0	0	0	0	0	0	0	0	0	0	0	0	0		0	0	0	0	0	0	0
307		Producer C	Broughton	65	2019-05-15	Site 64	2019-08-06	83	Moribund	Neg*	No Ct	2019-4980-10	GDM	0	0	0	0	0	0	0	0	0	0	0	0	0	0		0	0	0	0	0	0	0
307		Producer C	Broughton	65	2019-05-15	Site 64	2019-08-06	83	Healthy	Neg*	No Ct	2019-4980-11	GDM	0	1	0	0	2	0	0	0	0	0	0	0	0	1		0	0	0	0	0	0	0
307		Producer C	Broughton	65	2019-05-15	Site 64	2019-08-06	83	Mortality	Neg*	No Ct	2019-4980-12	GDM	0	0	0	0	1	0	0	0	0	0	0	0	0	0		0	0	0	0	0	0	0	the section does not include skin;
307		Producer C	Broughton	65	2019-05-15	Site 64	2019-08-06	83	Mortality	Neg*	No Ct	2019-4980-13	GDM	0	1	0	0	1	0	0	0	0	0	0	0	0	1		0	0	0	0	0	0	0
307		Producer C	Broughton	65	2019-05-15	Site 64	2019-08-06	83	Mortality	Neg*	No Ct	2019-4980-14	GDM	0	0	0	0	0	0	0	0	0	0	0	0	0	0		0	0	0	0	0	0	0
307		Producer C	Broughton	65	2019-05-15	Site 64	2019-08-06	83	Mortality	Neg*	No Ct	2019-4980-15	GDM	0	1	0	0	0	0	1	0	0	0	0	0	0	1		0	0	0	0	0	0	0
307		Producer C	Broughton	65	2019-05-15	Site 64	2019-08-06	83	Mortality	Neg*	No Ct	2019-4980-16	GDM	0	1	0	0	1	0	0	0	0	0	0	0	0	1		0	0	0	0	0	0	0
															779

## Sheet: Cause of Morbidity EPL+ENL≥4
Polinski et al 2022. Heart inflammation and piscine orthoreovirus genotype-1 in Pacific Canada Atlantic salmon net-pen farms: 2016-2019 Supplemental File 1
Histopathology scoring results
						[shading = cases in which the lead pathologist did not include heart lesions in this category]
						[shading = cases in which the lead pathologist included lesions in heart and another organ in this category]
Sampling event	PRV status	AHC Case #	Path.	Cumulative heart inflammation (EPL+ENL)	Skeletal muscle inflammation score	Cause/Marker of Significant morbidity/death (original pathologist diagnosis)
29	Pos*	2017-4137-3	LB,GDM	6	0	EPL, ENL, myocardial necrosis; hepatic necrosis, multifocal
31	Pos*	2017-4140-1	GDM	6	0	EPL,ENL; meningitis, edematous
35	Pos*	2017-4406-1	LB,GDM	6	0	ENL, EPL; hepatic necrosis, multifocal; meningitis, edematous and lymphohistiocytic
61	Pos*	2017-4407-5	GDM	4	0	ECH,EPL,ENL
319	Pos*	2017-4876-1	GDM	4	1	cardiomyopathy (ENE,ENH,ECH,myocardial degeneration/necrosis); hepatic biliary preductular cell hyperplasia
321	Pos*	2017-5241-4	LB	6	0	ENL, EPL
322	Pos*	2017-5244-2	MP,GDM	6	1	myocardial degeneration/necrosis, ENL, EPL
322	Pos*	2017-5244-5	MP,GDM	5	0	myocardial degeneration/necrosis, ENL; hepatic necrosis, multifocal			ICP	not ICP
325	Pos*	2017-5572-3	LB	6	1	EPL, ENL			A (True +)	B (False +)
65	Pos*	2017-6202-1	MP,GDM	5	0	myocardial degeneration/necrosis, ENL, ECH, hepatic necrosis, multifocal			C (False -)	D (True -)
65	Pos*	2017-6202-2	MP,GDM	5	0	ENL, ECH
65	Pos*	2017-6202-4	MP,GDM	5	0	EPL, ECH; hepatic necrosis, multifocal
326	Pos*	2018-0416-2	GDM	4	0	ECH		Value of EPL+ENL ≥ 4 as a marker of Pathologist diagnosis of significant inflammatory heart lesions
33	Pos*	2018-0418-1	MP	5	0	Aeromonas salmonicida infection
338	Pos*	2018-1775-3	DWK	4	1	EPL, MKM			ICP	not ICP	Total			% of samples	% of total (assuming 7% cumulative disease mortality)
336	Pos*	2018-1776-1	MP	4	0	hepatic necrosis, multifocal; hepatocellular single cell necrosis; hepatic sinusoidal fibrin		EPL+ENL ≥ 4	19	5	24		19/779	0.0243902	0.00168
344	Pos*	2018-2537-4	MP	5	0	myocardial degeneration/necrosis, ENL		EPL+ENL <4	14	765	779
345	Pos*	2018-2540-5	DWK	4	0	hepatic sinusoidal congestion			33	770	779		33/779	0.042362	0.00294
348	Pos*	2018-2863-1	MP	5	0	hepatic necrosis, multifocal; hepatic sinusoidal congestion,multifocal; ENL,ECH
348	Pos*	2018-2863-2	MP	5	0	ENL,ECH			ICP prevalence =	0.042362
143	35.6	2018-5730-2	MP	4	0	hepatocellular hydropic degeneration; hepatic necrosis, multifocal			Sensitivity [A/(A+C)] =	0.575758
143	32.7	2018-5730-3	MP	4	1	hepatocellular hydropic degeneration			Specificity [D/(D+B)] =	0.993506
259	Neg*	2019-1269-3	MP	5	0	ENL,ECH; intestinal peritonitis,gill lamellar hyperplasia and fusion; gill filament branchitis			positive predictive value [A/(A+B)[ =	0.791667
290	Pos*	2019-6975-3	GDM	5	1	ENL			negative predictive value [D/(D+C)] =	0.982028
		Other diagnoses of Idiopathic Cardiopathy as Cause/Marker of Significant morbidity/death (original pathologist diagnosis)
		all scores of 3 in fish that are not ENL + ELP >3
313	Pos*	2017-2250-2	GDM	3	0	EPL with fibrinous epicarditis, hepatic necrosis, multifocal
321	Pos*	2017-5241-1	LB	2	0	ENH, EPL, hepatic necrosis, multifocal
321	Pos*	2017-5241-2	LB	2	0	ENH, EPL, hepatic necrosis, multifocal
320	Pos*	2017-5243-2	GDM	0	0	EPH,ENH, myocardial degeneration/necrosis
322	Pos*	2017-5244-1	MP,GDM	3	0	EPL, myocardial degeneration/necrosis
322	Pos*	2017-5244-4	MP,GDM	3	0	ENL, myocardial degeneration/necrosis; hepatic necrosis, multifocal
323	Pos*	2017-5246-2	LB	0	0	ENH, EPH
66	Pos*	2017-6196-2	LB	0	0	HTH, ECH, hepatic necrosis, multifocal
66	Pos*	2017-6196-4	LB	3	0	HTH, ECH, hepatic necrosis, multifocal
327	Pos*	2018-0417-1	LB	2	0	ENH, hepatic necrosis, multifocal
335	Pos*	2018-1771-3	MP	3	0	ENE,ENH,ECH,EPL
338	Pos*	2018-1775-2	DWK	0	0	EPH
299	Pos*	2019-7129-3	GDM	3	0	ECH, myocardial degeneration/necrosis
300	Pos*	2019-7472-1	GDM	0	0	ECH,myocardial degeneration/necrosis,HTH

## Sheet: Water & sediment (Producer A)
Polinski et al 2022. Heart inflammation and piscine orthoreovirus genotype-1 in Pacific Canada Atlantic salmon net-pen farms: 2016-2019 Supplemental File 1
Water and Sediment screening
Sampling event	PRV screening No.	Producer	Region	Farm site	Fish entry date	Sample date	Days fish on site	Day of the Year	PRV population status	Sample type	Depth collected (m)	Quantity water (mL) or sediment (g)	Testing facility	PRV screening result	Mean Ct value	Comments
123	933	Producer A	Claoyquot	Site 39	2017-09-25	2018-01-13	110	13	Neg	Water	0.5	0.25	DFO-AAH	Neg	No Ct
124	936	Producer A	Claoyquot	Site 39	2017-09-25	2018-02-25	153	56	Neg	Water	0.5	0.25	DFO-AAH	Neg	No Ct
126	886	Producer A	Claoyquot	Site 39	2017-09-25	2018-04-11	198	101	Pos	Water	0.5	0.25	DFO-AAH	Neg	No Ct
127	1185	Producer A	Claoyquot	Site 39	2017-09-25	2018-09-04	344	247	Pos	Water	5	0.25	DFO-AAH	Inc	No Ct	1/2 replicate Ct 34.89
128	1190	Producer A	Claoyquot	Site 39	2017-09-25	2018-10-07	377	280	Pos	Water	5	0.25	DFO-AAH	Pos	33.8483
129	1207	Producer A	Claoyquot	Site 39	2017-09-25	2019-02-10	503	41	Pos	Water	5	0.25	DFO-AAH	Pos	26.6541
105	909	Producer A	Claoyquot	Site 34	2017-04-03	2017-05-21	48	141	Neg	Water	10	0.25	DFO-AAH	Neg	No Ct
106	916	Producer A	Claoyquot	Site 34	2017-04-03	2017-06-26	84	177	Neg	Water	0.5	0.25	DFO-AAH	Neg	No Ct
111	885	Producer A	Claoyquot	Site 34	2017-04-03	2017-12-21	262	355	Pos	Water	0.5	0.25	DFO-AAH	Neg	No Ct
113	918	Producer A	Claoyquot	Site 34	2017-04-03	2018-05-07	399	127	Pos	Water	0.5	0.25	DFO-AAH	Neg	No Ct
149	934	Producer A	Claoyquot	Site 45	2017-10-21	2018-01-12	83	12	Neg	Water	0.5	0.25	DFO-AAH	Neg	No Ct
156	897	Producer A	Claoyquot	Site 45	2017-10-21	2018-06-23	245	174	Pos	Water	5	0.25	DFO-AAH	Pos	31.01
157	1184	Producer A	Claoyquot	Site 45	2017-10-21	2018-09-02	316	245	Pos	Water	5	0.25	DFO-AAH	Neg	No Ct
158	1187	Producer A	Claoyquot	Site 45	2017-10-21	2018-10-23	367	296	Pos	Water	5	0.25	DFO-AAH	Neg	No Ct
159	1196	Producer A	Claoyquot	Site 45	2017-10-21	2018-11-03	378	307	Pos	Water	5	0.25	DFO-AAH	Neg	No Ct
160	1203	Producer A	Claoyquot	Site 45	2017-10-21	2019-01-21	457	21	Pos	Water	5	0.25	DFO-AAH	Pos	31.4191
87	881	Producer A	Discovery	Site 31	2017-03-03	2017-06-30	119	181	Pos	Water	0.5	0.25	DFO-AAH	Inc	No Ct	1/2 replicate Ct 36.45
88	880	Producer A	Discovery	Site 31	2017-03-03	2017-07-21	140	202	Pos	Water	0.5	0.25	DFO-AAH	Inc	No Ct	1/2 replicate Ct 32.92
90	889	Producer A	Discovery	Site 31	2017-03-03	2017-10-27	238	300	Pos	Water	0.5	0.25	DFO-AAH	Neg	No Ct
93	1186	Producer A	Discovery	Site 31	2017-03-03	2018-10-03	579	276	Pos	Water	5	0.25	DFO-AAH	Neg	No Ct
15	900	Producer A	Broughton	Site 11	2016-04-03	2017-04-27	389	117	Pos	Water	0.5	0.25	DFO-AAH	Neg	No Ct
16	911	Producer A	Broughton	Site 11	2016-04-03	2017-05-25	417	145	Pos	Water	0.5	0.25	DFO-AAH	Neg	No Ct
17	932	Producer A	Broughton	Site 11	2016-04-03	2017-09-21	536	264	Pos	Water	0.5	0.25	DFO-AAH	Inc	No Ct	1/2 replicate Ct 35.44
18	928	Producer A	Broughton	Site 11	2016-04-03	2017-10-11	556	284	Pos	Water	0.5	0.25	DFO-AAH	Pos	27.96
237	927	Producer A	Broughton	Site 11	2018-03-10	2018-04-15	36	105	Neg	Water	0.5	0.25	DFO-AAH	Neg	No Ct
238	939	Producer A	Broughton	Site 11	2018-03-10	2018-07-06	118	187	Neg	Water	0.5	0.25	DFO-AAH	Neg	No Ct
241	1216	Producer A	Broughton	Site 11	2018-03-10	2018-10-25	229	298	Pos	Water	5	10	DFO-AAH	Inc	No Ct	1/2 replicate Ct 36.56
241	1194	Producer A	Broughton	Site 11	2018-03-10	2018-10-25	229	298	Pos	Water	5	0.25	DFO-AAH	Neg	No Ct
379	1201	Producer A	Broughton	Site 11	2018-03-10	2018-12-05	270	339	Pos	Water	5	0.25	DFO-AAH	Pos	24.8301
85	901	Producer A	Broughton	Site 30	2017-03-03	2017-04-27	55	117	Neg	Water	0.5	0.25	DFO-AAH	Neg	No Ct
86	906	Producer A	Broughton	Site 30	2017-03-03	2017-05-24	82	144	Neg	Water	0.5	0.25	DFO-AAH	Neg	No Ct
79	903	Producer A	Broughton	Site 8	2017-02-18	2017-05-02	73	122	Neg	Water	0.5	0.25	DFO-AAH	Neg	No Ct
80	912	Producer A	Broughton	Site 8	2017-02-18	2017-06-07	109	158	Neg	Water	0.5	0.25	DFO-AAH	Neg	No Ct
81	890	Producer A	Broughton	Site 8	2017-02-18	2017-08-04	167	216	Pos	Water	0.5	0.25	DFO-AAH	Inc	No Ct	1/2 replicate Ct 34.32
83	891	Producer A	Broughton	Site 8	2017-02-18	2017-09-21	215	264	Pos	Water	0.5	0.25	DFO-AAH	Neg	No Ct
9	930	Producer A	Broughton	Site 8	2016-01-28	2017-10-10	621	283	Pos	Water	0.5	0.25	DFO-AAH	Inc	No Ct	1/2 replicate Ct 32.31
226	926	Producer A	Broughton	Site 8	2018-02-21	2018-04-19	57	109	Neg	Water	5	0.25	DFO-AAH	Inc	No Ct	1/2 replicate Ct 34.96
380	1199	Producer A	Broughton	Site 8	2018-02-21	2018-12-04	286	338	Pos	Water	5	0.25	DFO-AAH	Neg	No Ct
24	878	Producer A	Claoyquot	Site 13	2016-09-11	2017-05-17	248	137	Pos	Water	0.5	0.25	DFO-AAH	Pos	28.21
28	923	Producer A	Claoyquot	Site 13	2016-09-11	2018-05-21	617	141	Pos	Water	0.5	0.25	DFO-AAH	Neg	No Ct
381	1231	Producer A	Claoyquot	Site 13	2018-09-16	2018-09-30	14	273	Neg	Water	0.5	10	DFO-AAH	Neg	No Ct
382	1217	Producer A	Claoyquot	Site 13	2018-09-16	2018-12-25	100	359	Neg	Water	0.5	10	DFO-AAH	Neg	No Ct
383	1244	Producer A	Claoyquot	Site 13	2018-09-16	2019-01-17	123	17	Neg	Water	0.5	10	DFO-AAH	Neg	No Ct
267	1206	Producer A	Claoyquot	Site 13	2018-09-16	2019-02-06	143	37	Neg	Water	5	0.25	DFO-AAH	Neg	No Ct
12	899	Producer A	Claoyquot	Site 10	2016-03-17	2017-05-16	425	136	Pos	Water	0.5	0.25	DFO-AAH	Neg	No Ct
230	925	Producer A	Claoyquot	Site 10	2018-03-09	2018-04-23	45	113	Neg	Water	5	0.25	DFO-AAH	Neg	No Ct
384	946	Producer A	Claoyquot	Site 10	2018-03-09	2018-05-06	58	126	Neg	Water	0.5	0.25	DFO-AAH	Neg	No Ct
231	943	Producer A	Claoyquot	Site 10	2018-03-09	2018-06-02	85	153	Neg	Water	0.5	0.25	DFO-AAH	Neg	No Ct
232	945	Producer A	Claoyquot	Site 10	2018-03-09	2018-06-13	96	164	Neg	Water	5	0.25	DFO-AAH	Neg	No Ct
233	898	Producer A	Claoyquot	Site 10	2018-03-09	2018-07-27	140	208	Pos	Water	0.5	0.25	DFO-AAH	Neg	No Ct
235	894	Producer A	Claoyquot	Site 10	2018-03-09	2018-08-10	154	222	Pos	Water	0.5	0.25	DFO-AAH	Neg	No Ct
20	904	Producer A	Broughton	Site 12	2016-05-04	2017-05-03	364	123	Pos	Water	0.5	0.25	DFO-AAH	Neg	No Ct
22	931	Producer A	Broughton	Site 12	2016-05-04	2017-10-13	527	286	Pos	Water	0.5	0.25	DFO-AAH	Neg	No Ct
250	919	Producer A	Broughton	Site 12	2018-04-04	2018-05-12	38	132	Neg	Water	5	0.25	DFO-AAH	Neg	No Ct
251	920	Producer A	Broughton	Site 12	2018-04-04	2018-05-15	41	135	Neg	Water	5	0.25	DFO-AAH	Neg	No Ct
385	938	Producer A	Broughton	Site 12	2018-04-04	2018-07-05	92	186	Neg	Water	0.5	0.25	DFO-AAH	Inc	No Ct	1/2 replicate Ct 35.43
252	S1	Producer A	Broughton	Site 12	2018-04-04	2018-07-25	112	206	Neg	Sediment	>30	2.689	DFO-AAH	Pos	28.8742
252	S2	Producer A	Broughton	Site 12	2018-04-04	2018-07-25	112	206	Neg	Sediment	>30	2.033	DFO-AAH	Pos	31.2676
252	S3	Producer A	Broughton	Site 12	2018-04-04	2018-07-25	112	206	Neg	Sediment	>30	2.778	DFO-AAH	Pos	29.9585
252	S4	Producer A	Broughton	Site 12	2018-04-04	2018-07-25	112	206	Neg	Sediment	>30	2.615	DFO-AAH	Pos	27.9934
253	1213	Producer A	Broughton	Site 12	2018-04-04	2018-09-20	169	263	Pos	Water	5	10	DFO-AAH	Neg	No Ct
254	1192	Producer A	Broughton	Site 12	2018-04-04	2018-10-18	197	291	Pos	Water	5	0.25	DFO-AAH	Inc	No Ct	1/2 replicate Ct 34.64
386	1214	Producer A	Broughton	Site 12	2018-04-04	2018-10-24	203	297	Pos	Water	5	10	DFO-AAH	Pos	32.466
386	S9	Producer A	Broughton	Site 12	2018-04-04	2018-10-24	203	297	Pos	Sediment	>30	2.343	DFO-AAH	Pos	28.4549
386	S10	Producer A	Broughton	Site 12	2018-04-04	2018-10-24	203	297	Pos	Sediment	>30	2.805	DFO-AAH	Pos	28.9505
386	S11	Producer A	Broughton	Site 12	2018-04-04	2018-10-24	203	297	Pos	Sediment	>30	3.585	DFO-AAH	Pos	30.0024
386	1193	Producer A	Broughton	Site 12	2018-04-04	2018-10-24	203	297	Pos	Water	5	0.25	DFO-AAH	Inc	No Ct	1/2 replicate Ct 34.64
387	1200	Producer A	Broughton	Site 12	2018-04-04	2018-12-05	245	339	Pos	Water	5	0.25	DFO-AAH	Inc	No Ct	1/2 replicate Ct 34.80
36	913	Producer A	Claoyquot	Site 19	2016-10-17	2017-07-11	267	192	Pos	Water	0.5	0.25	DFO-AAH	Pos	33.9
388	1223	Producer A	Claoyquot	Site 19	2016-10-17	2017-07-14	270	195	Pos	Water	0.5	10	DFO-AAH	Neg	No Ct
389	1224	Producer A	Claoyquot	Site 19	2016-10-17	2017-07-29	285	210	Pos	Water	0.5	10	DFO-AAH	Neg	No Ct
37	953	Producer A	Claoyquot	Site 19	2016-10-17	2017-08-21	308	233	Pos	Water	0.5	10	DFO-AAH	Neg	No Ct
390	955	Producer A	Claoyquot	Site 19	2016-10-17	2017-10-20	368	293	Pos	Water	0.5	10	DFO-AAH	Neg	No Ct
391	958	Producer A	Claoyquot	Site 19	2016-10-17	2017-11-20	399	324	Pos	Water	0.5	10	DFO-AAH	Neg	No Ct
392	959	Producer A	Claoyquot	Site 19	2016-10-17	2017-12-05	414	339	Pos	Water	0.5	10	DFO-AAH	Inc	No Ct	1/2 replicate Ct 35.28
38	929	Producer A	Claoyquot	Site 19	2016-10-17	2017-12-18	427	352	Pos	Water	0.5	0.25	DFO-AAH	Pos	30.14
393	961	Producer A	Claoyquot	Site 19	2016-10-17	2018-01-22	462	22	Pos	Water	0.5	10	DFO-AAH	Inc	No Ct	1/2 replicate Ct 35.72
39	960	Producer A	Claoyquot	Site 19	2016-10-17	2018-03-10	509	69	Pos	Water	0.5	10	DFO-AAH	Neg	No Ct
394	1229	Producer A	Claoyquot	Site 19	2016-10-17	2018-04-03	533	93	Pos	Water	0.5	10	DFO-AAH	Neg	No Ct
395	1234	Producer A	Claoyquot	Site 19	2018-10-16	2018-10-25	9	298	Neg	Water	0.5	10	DFO-AAH	Neg	No Ct
396	1237	Producer A	Claoyquot	Site 19	2018-10-16	2018-11-13	28	317	Neg	Water	0.5	10	DFO-AAH	Neg	No Ct
397	1242	Producer A	Claoyquot	Site 19	2018-10-16	2018-11-20	35	324	Neg	Water	0.5	10	DFO-AAH	Neg	No Ct
398	1260	Producer A	Claoyquot	Site 19	2018-10-16	2018-12-08	53	342	Neg	Water	0.5	10	DFO-AAH	Neg	No Ct
399	1240	Producer A	Claoyquot	Site 19	2018-10-16	2018-12-24	69	358	Neg	Water	0.5	10	DFO-AAH	Neg	No Ct
400	1245	Producer A	Claoyquot	Site 19	2018-10-16	2019-01-23	99	23	Neg	Water	0.5	10	DFO-AAH	Neg	No Ct
275	1208	Producer A	Claoyquot	Site 19	2018-10-16	2019-02-11	118	42	Neg	Water	5	0.25	DFO-AAH	Inc	No Ct	1/2 replicate Ct 33.66
401	1247	Producer A	Claoyquot	Site 19	2018-10-16	2019-02-16	123	47	Neg	Water	0.5	10	DFO-AAH	Neg	No Ct
276	1211	Producer A	Claoyquot	Site 19	2018-10-16	2019-02-23	130	54	Neg	Water	0.5	0.25	DFO-AAH	Neg	No Ct
276	1248	Producer A	Claoyquot	Site 19	2018-10-16	2019-02-23	130	54	Neg	Water	0.5	10	DFO-AAH	Neg	No Ct
402	1218	Producer A	Claoyquot	Site 19	2018-10-16	2019-03-16	151	75	Neg	Water	5	10	DFO-AAH	Neg	No Ct
402	1253	Producer A	Claoyquot	Site 19	2018-10-16	2019-03-16	151	75	Neg	Water	0.5	10	DFO-AAH	Neg	No Ct
403	1256	Producer A	Claoyquot	Site 19	2018-10-16	2019-03-24	159	83	Neg	Water	0.5	10	DFO-AAH	Neg	No Ct
277	1220	Producer A	Claoyquot	Site 19	2018-10-16	2019-04-02	168	92	Neg	Water	5	10	DFO-AAH	Neg	No Ct
277	1257	Producer A	Claoyquot	Site 19	2018-10-16	2019-04-02	168	92	Neg	Water	0.5	10	DFO-AAH	Neg	No Ct
58	922	Producer A	Claoyquot	Site 22	2016-11-22	2018-05-08	532	128	Pos	Water	0.5	0.25	DFO-AAH	Neg	No Ct
292	1209	Producer A	Claoyquot	Site 22	2019-02-07	2019-02-13	6	44	Neg	Water	5	0.25	DFO-AAH	Inc	No Ct	1/2 replicate Ct 34.68
293	1210	Producer A	Claoyquot	Site 22	2019-02-07	2019-02-22	15	53	Neg	Water	5	0.25	DFO-AAH	Neg	No Ct
204	944	Producer A	Claoyquot	Plover	2017-11-20	2018-06-10	202	161	Neg	Water	5	0.25	DFO-AAH	Neg	No Ct
205	896	Producer A	Claoyquot	Plover	2017-11-20	2018-07-13	235	194	Pos	Water	0.5	0.25	DFO-AAH	Neg	No Ct
206	895	Producer A	Claoyquot	Plover	2017-11-20	2018-07-30	252	211	Pos	Water	0.5	0.25	DFO-AAH	Neg	No Ct
207	937	Producer A	Claoyquot	Plover	2017-11-20	2018-08-12	265	224	Pos	Water	5	0.25	DFO-AAH	Neg	No Ct
207	941	Producer A	Claoyquot	Plover	2017-11-20	2018-08-12	265	224	Pos	Water	5	0.25	DFO-AAH	Pos	34.56
209	1191	Producer A	Claoyquot	Plover	2017-11-20	2018-10-13	327	286	Pos	Water	5	0.25	DFO-AAH	Inc	No Ct	1/2 replicate Ct 35.28
210	1197	Producer A	Claoyquot	Plover	2017-11-20	2018-11-04	349	308	Pos	Water	5	0.25	DFO-AAH	Pos	34.7909
211	1202	Producer A	Claoyquot	Plover	2017-11-20	2018-12-26	401	360	Pos	Water	5	0.25	DFO-AAH	Neg	No Ct
212	1205	Producer A	Claoyquot	Plover	2017-11-20	2019-02-03	440	34	Pos	Water	5	0.25	DFO-AAH	Neg	No Ct
95	908	Producer A	Claoyquot	Site 32	2017-03-13	2017-05-19	67	139	Neg	Water	10	0.25	DFO-AAH	Neg	No Ct
96	915	Producer A	Claoyquot	Site 32	2017-03-13	2017-06-26	105	177	Neg	Water	0.5	0.25	DFO-AAH	Neg	No Ct
100	892	Producer A	Claoyquot	Site 32	2017-03-13	2018-04-01	384	91	Pos	Water	5	0.25	DFO-AAH	Neg	No Ct
101	921	Producer A	Claoyquot	Site 32	2017-03-13	2018-05-22	435	142	Pos	Water	0.5	0.25	DFO-AAH	Neg	No Ct
404	1232	Producer A	Claoyquot	Site 32	2017-03-13	2018-10-03	569	276	Pos	Water	0.5	10	DFO-AAH	Neg	No Ct
169	935	Producer A	Discovery	Site 46	2017-10-24	2018-03-28	155	87	Neg	Water	0.5	0.25	DFO-AAH	Neg	No Ct
170	947	Producer A	Discovery	Site 46	2017-10-24	2018-05-04	192	124	Pos	Water	0.5	0.25	DFO-AAH	Neg	No Ct
170	963	Producer A	Discovery	Site 46	2017-10-24	2018-05-04	192	124	Pos	Water	5	10	DFO-AAH	Neg	No Ct
405	1230	Producer A	Discovery	Site 46	2017-10-24	2018-06-21	240	172	Pos	Water	5	10	DFO-AAH	Neg	No Ct
173	883	Producer A	Discovery	Site 46	2017-10-24	2018-07-06	255	187	Pos	Water	0.5	0.25	DFO-AAH	Neg	No Ct
406	964	Producer A	Discovery	Site 46	2017-10-24	2018-07-13	262	194	Pos	Water	0.5	10	DFO-AAH	Neg	No Ct
407	893	Producer A	Discovery	Site 46	2017-10-24	2018-08-03	283	215	Pos	Water	0.5	0.25	DFO-AAH	Neg	No Ct
407	966	Producer A	Discovery	Site 46	2017-10-24	2018-08-03	283	215	Pos	Water	5	10	DFO-AAH	Neg	No Ct
174	968	Producer A	Discovery	Site 46	2017-10-24	2018-08-21	301	233	Pos	Water	5	10	DFO-AAH	Neg	No Ct
408	969	Producer A	Discovery	Site 46	2017-10-24	2018-09-28	339	271	Pos	Water	5	10	DFO-AAH	Neg	No Ct
175	1188	Producer A	Discovery	Site 46	2017-10-24	2018-10-04	345	277	Pos	Water	5	0.25	DFO-AAH	Pos	33.1033
176	1233	Producer A	Discovery	Site 46	2017-10-24	2018-10-12	353	285	Pos	Water	0.5	10	DFO-AAH	Neg	No Ct
177	1235	Producer A	Discovery	Site 46	2017-10-24	2018-10-26	367	299	Pos	Water	0.5	10	DFO-AAH	Neg	No Ct
178	1236	Producer A	Discovery	Site 46	2017-10-24	2018-11-07	379	311	Pos	Water	0.5	10	DFO-AAH	Neg	No Ct
179	1238	Producer A	Discovery	Site 46	2017-10-24	2018-11-27	399	331	Pos	Water	0.5	10	DFO-AAH	Neg	No Ct
180	1239	Producer A	Discovery	Site 46	2017-10-24	2018-12-14	416	348	Pos	Water	0.5	10	DFO-AAH	Neg	No Ct
181	1241	Producer A	Discovery	Site 46	2017-10-24	2018-12-28	430	362	Pos	Water	0.5	10	DFO-AAH	Neg	No Ct
182	1243	Producer A	Discovery	Site 46	2017-10-24	2019-01-11	444	11	Pos	Water	0.5	10	DFO-AAH	Neg	No Ct
183	1246	Producer A	Discovery	Site 46	2017-10-24	2019-01-25	458	25	Pos	Water	0.5	10	DFO-AAH	Neg	No Ct
409	1250	Producer A	Discovery	Site 46	2017-10-24	2019-02-26	490	57	Pos	Water	0.5	10	DFO-AAH	Neg	No Ct
410	1251	Producer A	Discovery	Site 46	2017-10-24	2019-03-08	500	67	Pos	Water	0.5	10	DFO-AAH	Neg	No Ct
411	1255	Producer A	Discovery	Site 46	2017-10-24	2019-03-22	514	81	Pos	Water	0.5	10	DFO-AAH	Neg	No Ct
40	879	Producer A	Claoyquot	Site 20	2016-10-17	2017-05-17	212	137	Pos	Water	0.5	0.25	DFO-AAH	Pos	34.45
47	884	Producer A	Claoyquot	Site 20	2016-10-17	2018-04-24	554	114	Pos	Water	0.5	0.25	DFO-AAH	Neg	No Ct
278	1204	Producer A	Claoyquot	Site 20	2018-11-05	2019-02-01	88	32	Neg	Water	5	0.25	DFO-AAH	Neg	No Ct
279	1212	Producer A	Claoyquot	Site 20	2018-11-05	2019-02-26	113	57	Neg	Water	0.5	0.25	DFO-AAH	Neg	No Ct
412	1219	Producer A	Claoyquot	Site 20	2018-11-05	2019-03-17	132	76	Neg	Water	5	10	DFO-AAH	Neg	No Ct
280	1221	Producer A	Claoyquot	Site 20	2018-11-05	2019-04-03	149	93	Neg	Water	5	10	DFO-AAH	Neg	No Ct
413	1222	Producer A	Claoyquot	Site 21	2016-11-01	2017-07-01	242	182	Pos	Water	0.5	10	DFO-AAH	Neg	No Ct
414	951	Producer A	Claoyquot	Site 21	2016-11-01	2017-07-10	251	191	Pos	Water	0.5	10	DFO-AAH	Pos	31.49
415	952	Producer A	Claoyquot	Site 21	2016-11-01	2017-08-05	277	217	Pos	Water	0.5	10	DFO-AAH	Pos	34.94
416	1225	Producer A	Claoyquot	Site 21	2016-11-01	2017-08-19	291	231	Pos	Water	0.5	10	DFO-AAH	Neg	No Ct
417	1226	Producer A	Claoyquot	Site 21	2016-11-01	2017-09-05	308	248	Pos	Water	0.5	10	DFO-AAH	Inc	No Ct	1/2 replicate Ct 33.63
418	954	Producer A	Claoyquot	Site 21	2016-11-01	2017-09-13	316	256	Pos	Water	0.5	10	DFO-AAH	Pos	34.77
419	956	Producer A	Claoyquot	Site 21	2016-11-01	2017-10-21	354	294	Pos	Water	0.5	10	DFO-AAH	Neg	No Ct
420	1227	Producer A	Claoyquot	Site 21	2016-11-01	2017-11-06	370	310	Pos	Water	0.5	10	DFO-AAH	Neg	No Ct
421	957	Producer A	Claoyquot	Site 21	2016-11-01	2017-11-19	383	323	Pos	Water	0.5	10	DFO-AAH	Neg	No Ct
422	962	Producer A	Claoyquot	Site 21	2016-11-01	2018-02-11	467	42	Pos	Water	0.5	10	DFO-AAH	Inc	No Ct	1/2 replicate Ct 35.29
52	887	Producer A	Claoyquot	Site 21	2016-11-01	2018-05-22	567	142	Pos	Water	0.5	0.25	DFO-AAH	Neg	No Ct
423	1228	Producer A	Claoyquot	Site 21	2016-11-01	2018-06-05	581	156	Pos	Water	0.5	10	DFO-AAH	Neg	No Ct
424	965	Producer A	Claoyquot	Site 21	2016-11-01	2018-07-13	619	194	Pos	Water	0.5	10	DFO-AAH	Neg	No Ct
53	942	Producer A	Claoyquot	Site 21	2016-11-01	2018-07-15	621	196	Pos	Water	0.5	0.25	DFO-AAH	Neg	No Ct
69	902	Producer A	Broughton	Site 28	2017-02-16	2017-05-03	76	123	Neg	Water	0.5	0.25	DFO-AAH	Neg	No Ct
70	910	Producer A	Broughton	Site 28	2017-02-16	2017-05-24	97	144	Neg	Water	0.5	0.25	DFO-AAH	Neg	No Ct
5	905	Producer A	Broughton	Site 5	2015-10-21	2017-05-03	560	123	Pos	Water	0.5	0.25	DFO-AAH	Neg	No Ct
218	924	Producer A	Broughton	Site 5	2017-11-25	2018-04-16	142	106	Neg	Water	5	0.25	DFO-AAH	Neg	No Ct
219	917	Producer A	Broughton	Site 5	2017-11-25	2018-05-17	173	137	Neg	Water	0.5	0.25	DFO-AAH	Neg	No Ct
220	940	Producer A	Broughton	Site 5	2017-11-25	2018-08-08	256	220	Pos	Water	0.5	0.25	DFO-AAH	Neg	No Ct
425	1195	Producer A	Broughton	Site 5	2017-11-25	2018-10-25	334	298	Pos	Water	5	0.25	DFO-AAH	Neg	No Ct
425	1215	Producer A	Broughton	Site 5	2017-11-25	2018-10-25	334	298	Pos	Water	5	10	DFO-AAH	Pos	33.5957
426	1198	Producer A	Broughton	Site 5	2017-11-25	2018-12-04	374	338	Pos	Water	5	0.25	DFO-AAH	Neg	No Ct
71	914	Producer A	Discovery	Site 29	2017-02-16	2017-06-30	134	181	Neg	Water	0.5	0.25	DFO-AAH	Neg	No Ct
72	882	Producer A	Discovery	Site 29	2017-02-16	2017-07-21	155	202	Pos	Water	0.5	0.25	DFO-AAH	Inc	No Ct	1/2 replicate Ct 35.37
74	888	Producer A	Discovery	Site 29	2017-02-16	2017-10-27	253	300	Pos	Water	0.5	0.25	DFO-AAH	Neg	No Ct
78	1189	Producer A	Discovery	Site 29	2017-02-16	2018-10-05	596	278	Pos	Water	5	0.25	DFO-AAH	Inc	No Ct	1/2 replicate Ct 34.86
427	S5	Producer A	Discovery	Site 29	Fallow	2019-04-09	NA	99	NA	Sediment	>30	2.879	DFO-AAH	Pos	33.0742
427	S6	Producer A	Discovery	Site 29	Fallow	2019-04-09	NA	99	NA	Sediment	>30	2.966	DFO-AAH	Pos	31.4194
427	S7	Producer A	Discovery	Site 29	Fallow	2019-04-09	NA	99	NA	Sediment	>30	3.354	DFO-AAH	Pos	30.5728
427	S8	Producer A	Discovery	Site 29	Fallow	2019-04-09	NA	99	NA	Sediment	>30	3.591	DFO-AAH	Pos	29.5592
6	907	Producer A	Claoyquot	Site 6	2015-12-21	2017-05-16	512	136	Pos	Water	0.5	0.25	DFO-AAH	Inc	No Ct	1/2 replicate Ct 33.96
	Water sample summary			Sediment screening Summary
	Pos	18		Region	Site	Sample date	Site status	PRV test result	Mean Ct value
	Inc	22
	Neg	129		Discovery	Site 29	2019-04-09	Fallow; 1 wk prior to fish stocking	Pos	33.0742
	Total	169						Pos	31.4194
								Pos	30.5728
								Pos	29.5592
				Broughton	Site 12	2018-02-25	Fish 112 DaS; PRV-	Pos	28.8742
								Pos	31.2676
								Pos	29.9585
								Pos	27.9934
				Broughton	Site 12	2018-10-24	Fish 203 DaS; PRV+	Pos	28.4549
								Pos	28.9505
								Pos	30.0024

## Sheet: First detection window (all)
Polinski et al 2022. Heart inflammation and piscine orthoreovirus genotype-1 in Pacific Canada Atlantic salmon net-pen farms: 2016-2019 Supplemental File 1
Time between last negative and first positive PRV detections
First detection window for all companies by region
				Days at sea			Day of the Year
Producer	Region	Site	SW entry	Last neg	First pos	mean range	Last neg	First pos	Notes
Producer A	Broughton	Site 8	2017-02-18	109	167	122-200	158	216
Producer C	Broughton	Site 37	2017-05-15	64	183		199	318
Producer C	Broughton	Site 42	2017-10-15	221	270		144	193
Producer A	Broughton	Site 5	2017-11-25	173	256		137	220
Producer A	Broughton	Site 8	2018-02-21	57	162		109	214
Producer B	Broughton	Site 3	2018-02-27	85	154		143	212
Producer A	Broughton	Site 11	2018-03-10	152	221		221	290
Producer C	Broughton	Site 9	2018-03-15	77	196		151	270
Producer A	Broughton	Site 12	2018-04-04	112	169		206	263
Producer C	Broughton	Site 43	2019-03-15	174	199		248	273
Producer C	Broughton	Site 37	2019-04-15	120	220		225	325
Producer A	Clayoquot	Site 13	2016-09-11	165	248	156-237	54	137
Producer A	Clayoquot	Site 21	2016-11-01	167	259		107	199
Producer A	Clayoquot	Site 22	2016-11-22	146	238		107	199
Producer A	Claoyquot	Site 39	2017-09-25	174	198		77	101
Producer A	Clayoquot	Site 32	2017-03-13	162	302		234	9
Producer A	Clayoquot	Site 34	2017-04-03	140	266		233	359
Producer A	Clayoquot	Site 45	2017-10-21	150	245		79	174
Producer A	Clayoquot	Site 50	2017-11-20	202	235		161	194
Producer A	Clayoquot	Site 10	2018-03-09	96	140		164	208
Producer B	Discovery	Site 24	2017-01-13	160	228	117-177	173	241	Neg at transfer from Sunshine coast; both sites pos ~15 wks post transfer
Producer A	Discovery	Site 29	2017-02-16	134	155		181	202	Neg at transfer from Broughton; Pos 4 wks post transfer
Producer A	Discovery	Site 31	2017-03-03	82	119		144	181	Neg 3 wks pre-transfer from Broughton; Pos 2 wk post-transfer
Producer A	Discovery	Site 46	2017-10-24	155	192		87	124	Direct stocking
Producer C	Discovery	Site 1	2018-12-15	53	191		37	175	Neg 16 wks pre-transfer from Queen Charl Strt; Pos 1 wk post-transfer
Producer B	Nootka	Site 15	2016-10-22	117	291	190-320	47	221
Producer B	Nootka	Site 18	2016-10-07	132	319		47	234
Producer B	Nootka	Site 18	2018-09-08	321	349		207	235
Producer B	Esperanza Inlet	Site 40	2017-10-04	128	219		40	131
Producer C	Central Coast	Site 49	2017-11-15	237	335		191	289
Producer C	Queen Charlotte Strait	Site 47	2017-11-15	98	140		52	94
Producer B	Sunshine Coast	Site 33	2017-03-20	135	235		214	314
Producer C	Quatsino Sound	Site 61	2018-11-15	180	271		134	225
			Overall mean	140.562	221.906

## Sheet: Heart inflammation (all)
Polinski et al 2022. Heart inflammation and piscine orthoreovirus genotype-1 in Pacific Canada Atlantic salmon net-pen farms: 2016-2019 Supplemental File 1
Heart inflammation comparisons
						All heart inflammation						heart inflammation by Producer
Producer A PRV load vs inflammation					PRV neg			PRV pos					PRV neg			PRV pos
Blood Ct	EPL	ENL	EPL+ENL		EPL	ENL	EPL+ENL	EPL	ENL	EPL+ENL		Producer	EPL	ENL	EPL+ENL	EPL	ENL	EPL+ENL									Heart inflammation Summaries
15.63	0	0	0		1	0	1	1	0	1		Producer A	1	0	1	1	0	1			All (counts)								All (%)
16.2474	0	0	0		1	0	1	1	0	1		Producer A	1	0	1	1	0	1			Neg			Pos					Neg			Pos
16.2516	0	0	0		1	0	1	1	0	1		Producer A	1	0	1	1	0	1			EPL	ENL	EPL+ENL	EPL	ENL	EPL+ENL			EPL	ENL	EPL+ENL	EPL	ENL	EPL+ENL
16.3405	0	0	0		1	1	2	1	1	2		Producer A	1	1	2	1	1	2		none	112	237	97	112	260	83		none	33.8369	71.6012	29.3051	24.7788	57.5221	18.3628
16.59	0	0	0		0	0	0	1	0	1		Producer A	0	0	0	1	0	1		mild	206	90	225	260	163	303		mild	62.2356	27.1903	67.9758	57.5221	36.0619	67.0354
17.36	0	0	0		1	0	1	1	1	2		Producer A	1	0	1	1	1	2		mod	13	3	8	68	16	51		mod	3.92749	0.906344	2.41692	15.0442	3.53982	11.2832
17.6829	0	0	0		0	0	0	1	0	1		Producer A	0	0	0	1	0	1		sev	0	1	1	12	13	15		sev	0	0.302115	0.302115	2.65487	2.87611	3.31858
18.32	0	0	0		0	0	0	1	1	2		Producer A	0	0	0	1	1	2		HSMI-like			1			23		sum	331	331	331	452	452	452
21.53	0	0	0		0	0	0	1	1	2		Producer A	0	0	0	1	1	2		sum	331	331	331	452	452	452
24.07	0	0	0		1	0	1	1	1	2		Producer A	1	0	1	1	1	2
30.77	0	0	0		1	0	1	1	1	2		Producer A	1	0	1	1	1	2
12.3	1	0	1		1	0	1	1	0	1		Producer A	1	0	1	1	0	1			Producer A (counts)								Producer A (%)
13.54	1	0	1		1	1	2	0	1	1		Producer A	1	1	2	0	1	1			Neg			Pos					Neg			Pos
13.86	1	0	1		1	1	2	0	1	1		Producer A	1	1	2	0	1	1			EPL	ENL	EPL+ENL	EPL	ENL	EPL+ENL			EPL	ENL	EPL+ENL	EPL	ENL	EPL+ENL
14.1671	1	0	1		1	2	3	2	1	3		Producer A	1	2	3	2	1	3		none	11	27	11	18	34	11		none	24.4444	60	24.4444	26.4706	50	16.1765
14.28	1	0	1		1	0	1	1	0	1		Producer A	1	0	1	1	0	1		mild	32	17	32	44	32	50		mild	71.1111	37.7778	71.1111	64.7059	47.0588	73.5294
15.26	1	0	1		1	0	1	0	0	0		Producer A	1	0	1	0	0	0		mod	2	1	2	6	2	7		mod	4.44444	2.22222	4.44444	8.82353	2.94118	10.2941
15.29	0	1	1		1	1	2	1	1	2		Producer A	1	1	2	1	1	2		sev	0	0	0	0	0	0		sev	0	0	0	0	0	0
15.32	0	1	1		0	0	0	1	2	3		Producer A	0	0	0	1	2	3		sum	45	45	45	68	68	68		sum	45	45	45	68	68	68
15.57	1	0	1		0	0	0	0	0	0		Producer A	0	0	0	0	0	0
16.2825	1	0	1		1	1	2	0	0	0		Producer A	1	1	2	0	0	0
16.37	1	0	1		1	0	1	1	0	1		Producer A	1	0	1	1	0	1			Producer B								Producer B (%)
16.68	1	0	1		1	1	2	0	0	0		Producer A	1	1	2	0	0	0			Neg			Pos					Neg			Pos
16.87	0	1	1		1	1	2	1	0	1		Producer A	1	1	2	1	0	1			EPL	ENL	EPL+ENL	EPL	ENL	EPL+ENL			EPL	ENL	EPL+ENL	EPL	ENL	EPL+ENL
16.91	1	0	1		0	0	0	1	1	2		Producer A	0	0	0	1	1	2		none	68	116	59	76	189	57		none	44.1558	75.3247	38.3117	23.4568	58.3333	17.5926
16.91	0	1	1		1	0	1	0	0	0		Producer A	1	0	1	0	0	0		mild	82	36	92	183	112	218		mild	53.2468	23.3766	59.7403	56.4815	34.5679	67.284
17.38	1	0	1		1	1	2	2	0	2		Producer A	1	1	2	2	0	2		mod	4	1	2	53	11	35		mod	2.5974	0.649351	1.2987	16.358	3.39506	10.8025
17.67	1	0	1		1	1	2	1	0	1		Producer A	1	1	2	1	0	1		sev	0	1	1	12	12	14		sev	0	0.649351	0.649351	3.7037	3.7037	4.32099
17.7251	0	1	1		1	1	2	0	1	1		Producer A	1	1	2	0	1	1		sum	154	154	154	324	324	324		sum	154	154	154	324	324	324
17.86	1	0	1		0	0	0	1	0	1		Producer A	0	0	0	1	0	1
18.06	1	0	1		0	0	0	0	1	1		Producer A	0	0	0	0	1	1
18.0723	1	0	1		0	0	0	2	1	3		Producer A	0	0	0	2	1	3			Producer C								Producer C (%)
18.33	1	0	1		1	0	1	2	1	3		Producer A	1	0	1	2	1	3			Neg			Pos					Neg			Pos
18.83	1	0	1		1	0	1	0	0	0		Producer A	1	0	1	0	0	0			EPL	ENL	EPL+ENL	EPL	ENL	EPL+ENL			EPL	ENL	EPL+ENL	EPL	ENL	EPL+ENL
18.99	0	1	1		1	1	2	1	0	1		Producer A	1	1	2	1	0	1		none	33	94	27	18	37	15		none	25	71.2121	20.4545	30	61.6667	25
20.88	1	0	1		0	0	0	2	1	3		Producer A	0	0	0	2	1	3		mild	92	37	101	33	19	35		mild	69.697	28.0303	76.5152	55	31.6667	58.3333
22.39	1	0	1		1	1	2	2	1	3		Producer A	1	1	2	2	1	3		mod	7	1	4	9	3	9		mod	5.30303	0.757576	3.0303	15	5	15
22.41	1	0	1		1	1	2	1	0	1		Producer A	1	1	2	1	0	1		sev	0	0	0	0	1	1		sev	0	0	0	0	1.66667	1.66667
24.8842	1	0	1		1	1	2	0	0	0		Producer A	1	1	2	0	0	0		sum	132	132	132	60	60	60		sum	132	132	132	60	60	60
25.39	0	1	1		2	1	3	1	1	2		Producer A	2	1	3	1	1	2
14.0833	1	1	2		1	0	1	0	1	1		Producer A	1	0	1	0	1	1
14.24	1	1	2		1	0	1	1	0	1		Producer A	1	0	1	1	0	1
14.4185	1	1	2		2	0	2	1	0	1		Producer A	2	0	2	1	0	1
14.7011	1	1	2		1	1	2	1	0	1		Producer A	1	1	2	1	0	1
15.2	1	1	2		1	1	2	1	1	2		Producer A	1	1	2	1	1	2
15.2368	1	1	2		0	0	0	1	1	2		Producer A				1	1	2
16.13	1	1	2		1	0	1	0	0	0		Producer A				0	0	0
16.4	1	1	2		1	0	1	1	0	1		Producer A				1	0	1
16.65	2	0	2		0	1	1	1	1	2		Producer A				1	1	2
17.71	1	1	2		0	1	1	1	1	2		Producer A				1	1	2
18.17	1	1	2		1	0	1	1	0	1		Producer A				1	0	1
18.23	1	1	2		1	0	1	0	1	1		Producer A				0	1	1
18.44	1	1	2		1	1	2	1	1	2		Producer A				1	1	2
18.5	1	1	2		1	1	2	1	1	2		Producer A				1	1	2
19.37	1	1	2		0	0	0	1	1	2		Producer A				1	1	2
19.7	1	1	2		0	0	0	1	1	2		Producer A				1	1	2
19.9281	1	1	2		0	0	0	1	0	1		Producer A				1	0	1
20.78	1	1	2		1	0	1	0	0	0		Producer A				0	0	0
21.68	1	1	2		1	0	1	1	1	2		Producer A				1	1	2
23.35	1	1	2		0	0	0	1	0	1		Producer A				1	0	1
23.84	1	1	2		0	0	0	1	0	1		Producer A				1	0	1
15.32	2	1	3		0	0	0	1	1	2		Producer A				1	1	2
16.16	1	2	3		0	0	0	1	2	3		Producer A				1	2	3
16.975	2	1	3		0	0	0	1	1	2		Producer A				1	1	2
17.3394	2	1	3		0	0	0	0	0	0		Producer A				0	0	0
17.5349	2	1	3		0	0	0	1	0	1		Producer A				1	0	1
17.6222	2	1	3		0	0	0	0	1	1		Producer A				0	1	1
23.36	1	2	3		0	0	0	0	0	0		Producer A				0	0	0
					0	0	0	1	0	1		Producer B	0	0	0	1	0	1
					0	0	0	0	1	1		Producer B	1	0	1	0	1	1
								1	1	2		Producer B	1	0	1	1	1	2
					0	0	0	1	0	1		Producer B	0	1	1	1	0	1
					0	0	0	0	1	1		Producer B	0	1	1	0	1	1
					0	0	0	1	0	1		Producer B	1	0	1	1	0	1
					0	0	0	1	0	1		Producer B	1	0	1	1	0	1
					0	0	0	0	1	1		Producer B	1	1	2	0	1	1
					0	0	0	0	0	0		Producer B	1	1	2	0	0	0
					0	0	0	1	0	1		Producer B	0	0	0	1	0	1
					1	0	1	1	0	1		Producer B	0	0	0	1	0	1
					0	1	1	3	0	3		Producer B	0	0	0	3	0	3
					1	0	1	0	0	0		Producer B	1	0	1	0	0	0
					1	0	1	0	0	0		Producer B	1	0	1	0	0	0
					1	1	2	0	0	0		Producer B	0	0	0	0	0	0
					1	1	2	0	0	0		Producer B	0	0	0	0	0	0
					1	1	2	0	1	1		Producer B	0	0	0	0	1	1
					0	0	0	1	0	1		Producer B	0	0	0	1	0	1
					0	0	0	1	0	1		Producer B	0	0	0	1	0	1
					0	0	0	1	1	2		Producer B	0	0	0	1	1	2
					1	0	1	0	0	0		Producer B	0	0	0	0	0	0
					1	0	1	1	0	1		Producer B	0	0	0	1	0	1
					0	1	1	1	0	1		Producer B	0	0	0	1	0	1
					1	0	1	1	0	1		Producer B	0	0	0	1	0	1
					0	1	1	1	0	1		Producer B	0	0	0	1	0	1
					1	1	2	1	0	1		Producer B				1	0	1
					1	1	2	1	0	1		Producer B	0	0	0	1	0	1
					0	0	0	1	0	1		Producer B	0	0	0	1	0	1
					0	0	0	1	0	1		Producer B	0	0	0	1	0	1
					0	0	0	1	1	2		Producer B	0	0	0	1	1	2
					1	0	1	1	1	2		Producer B	0	0	0	1	1	2
					1	0	1	1	1	2		Producer B	0	0	0	1	1	2
					0	1	1	2	0	2		Producer B	0	0	0	2	0	2
					1	0	1	2	1	3		Producer B	1	0	1	2	1	3
					1	0	1	3	3	6		Producer B	0	1	1	3	3	6
					1	0	1	3	3	6		Producer B	1	0	1	3	3	6
					1	1	2	1	0	1		Producer B	1	0	1	1	0	1
					0	0	0	1	0	1		Producer B	1	1	2	1	0	1
					0	0	0	1	0	1		Producer B	1	1	2	1	0	1
					0	0	0	1	1	2		Producer B	1	1	2	1	1	2
					0	0	0	1	2	3		Producer B	0	0	0	1	2	3
					1	0	1					Producer B	0	0	0
					0	0	0	1	0	1		Producer B	0	0	0	1	0	1
					0	0	0	0	1	1		Producer B	1	0	1	0	1	1
					0	0	0	1	0	1		Producer B	1	0	1	1	0	1
					1	0	1	1	0	1		Producer B	0	1	1	1	0	1
					1	0	1	3	3	6		Producer B	1	0	1	3	3	6
					0	0	0	1	0	1		Producer B	0	1	1	1	0	1
					0	0	0	1	0	1		Producer B	1	1	2	1	0	1
					1	0	1	1	1	2		Producer B	1	1	2	1	1	2
					1	0	1	1	1	2		Producer B	0	0	0	1	1	2
					1	0	1	2	2	4		Producer B	0	0	0	2	2	4
					1	0	1	0	0	0		Producer B	0	0	0	0	0	0
					1	1	2	0	0	0		Producer B	1	0	1	0	0	0
					0	0	0	1	0	1		Producer B	1	0	1	1	0	1
					0	0	0	1	0	1		Producer B	0	1	1	1	0	1
					0	0	0	2	0	2		Producer B	1	0	1	2	0	2
					1	0	1	0	0	0		Producer B	1	0	1	0	0	0
					1	0	1	1	0	1		Producer B	1	0	1	1	0	1
					1	0	1	1	0	1		Producer B	1	1	2	1	0	1
					1	0	1	1	0	1		Producer B	0	0	0	1	0	1
					1	0	1	2	2	4		Producer B	0	0	0	2	2	4
					1	0	1	0	0	0		Producer B	0	0	0	0	0	0
					1	2	3	0	0	0		Producer B	0	0	0	0	0	0
					1	1	2	1	0	1		Producer B	1	0	1	1	0	1
					1	1	2	0	1	1		Producer B	0	0	0	0	1	1
					1	1	2	1	0	1		Producer B	0	0	0	1	0	1
					1	1	2	2	0	2		Producer B	0	0	0	2	0	2
					2	3	5	2	0	2		Producer B	1	0	1	2	0	2
					1	1	2	1	1	2		Producer B	1	0	1	1	1	2
					1	1	2	1	1	2		Producer B	0	0	0	1	1	2
					1	1	2	3	3	6		Producer B	0	0	0	3	3	6
					0	0	0	1	1	2		Producer B	1	0	1	1	1	2
					0	0	0	3	0	3		Producer B	1	0	1	3	0	3
					0	0	0	2	1	3		Producer B	1	0	1	2	1	3
					0	0	0	2	3	5		Producer B	1	0	1	2	3	5
					1	0	1	3	3	6		Producer B	1	1	2	3	3	6
					1	0	1	0	0	0		Producer B	0	0	0	0	0	0
					1	1	2					Producer B	0	0	0
					1	1	2	1	0	1		Producer B	0	0	0	1	0	1
					1	1	2	2	1	3		Producer B	1	0	1	2	1	3
					1	1	2	2	1	3		Producer B	1	0	1	2	1	3
					0	0	0	1	1	2		Producer B	1	0	1	1	1	2
					0	0	0	2	1	3		Producer B	1	0	1	2	1	3
					0	0	0	2	1	3		Producer B	1	0	1	2	1	3
					0	0	0	2	1	3		Producer B	1	0	1	2	1	3
					1	0	1	3	3	6		Producer B	1	2	3	3	3	6
					1	0	1	0	0	0		Producer B	1	1	2	0	0	0
					1	0	1	1	0	1		Producer B	1	1	2	1	0	1
					1	0	1	1	1	2		Producer B	1	1	2	1	1	2
					1	0	1	1	1	2		Producer B	1	1	2	1	1	2
					1	1	2	2	1	3		Producer B	2	3	5	2	1	3
					0	1	1					Producer B	1	1	2
					1	0	1	1	0	1		Producer B	1	1	2	1	0	1
					1	1	2	2	0	2		Producer B	1	1	2	2	0	2
					1	1	2	1	1	2		Producer B	0	0	0	1	1	2
					1	1	2	0	0	0		Producer B	0	0	0	0	0	0
					1	0	1	0	0	0		Producer B	0	0	0	0	0	0
					1	0	1	1	0	1		Producer B	0	0	0	1	0	1
					1	0	1	0	1	1		Producer B	1	0	1	0	1	1
					1	0	1	1	0	1		Producer B	1	0	1	1	0	1
					1	0	1	1	0	1		Producer B	1	1	2	1	0	1
					1	1	2	1	0	1		Producer B	1	1	2	1	0	1
					2	1	3	1	0	1		Producer B	1	1	2	1	0	1
					0	0	0	1	1	2		Producer B	1	1	2	1	1	2
					0	0	0	1	1	2		Producer B	0	0	0	1	1	2
					1	0	1	1	1	2		Producer B	0	0	0	1	1	2
					2	0	2	2	1	3		Producer B	0	0	0	2	1	3
					2	0	2	2	3	5		Producer B	0	0	0	2	3	5
					0	0	0	2	3	5		Producer B	1	0	1	2	3	5
					0	0	0	3	2	5		Producer B	1	0	1	3	2	5
					1	0	1	1	1	2		Producer B	1	0	1	1	1	2
					1	0	1	2	0	2		Producer B	1	0	1	2	0	2
					1	0	1	1	1	2		Producer B	1	0	1	1	1	2
					1	0	1	2	2	4		Producer B	1	1	2	2	2	4
					0	1	1	0	0	0		Producer B	0	1	1	0	0	0
					1	0	1	0	0	0		Producer B	1	0	1	0	0	0
					1	0	1	0	0	0		Producer B	1	1	2	0	0	0
					0	1	1	0	0	0		Producer B	1	1	2	0	0	0
					0	0	0	1	0	1		Producer B	1	1	2	1	0	1
					0	0	0	1	0	1		Producer B	1	0	1	1	0	1
					0	0	0	1	0	1		Producer B	1	0	1	1	0	1
					0	0	0	1	0	1		Producer B	1	0	1	1	0	1
					0	0	0	1	1	2		Producer B	1	0	1	1	1	2
					1	0	1	2	0	2		Producer B	1	0	1	2	0	2
					1	0	1	1	1	2		Producer B	1	1	2	1	1	2
					1	0	1	1	1	2		Producer B	2	1	3	1	1	2
					0	0	0	1	1	2		Producer B	0	0	0	1	1	2
					0	0	0	1	1	2		Producer B	0	0	0	1	1	2
					1	0	1	3	2	5		Producer B	1	0	1	3	2	5
					1	0	1	1	0	1		Producer B	2	0	2	1	0	1
					1	1	2	2	0	2		Producer B	2	0	2	2	0	2
					1	0	1	1	1	2		Producer B	0	0	0	1	1	2
					1	0	1	1	1	2		Producer B	0	0	0	1	1	2
					1	0	1	1	1	2		Producer B	1	0	1	1	1	2
					1	0	1	2	0	2		Producer B	1	0	1	2	0	2
					1	0	1	2	0	2		Producer B	1	0	1	2	0	2
					1	0	1	2	0	2		Producer B	1	0	1	2	0	2
					1	0	1	1	1	2		Producer B	0	1	1	1	1	2
					1	0	1	2	0	2		Producer B	1	0	1	2	0	2
					1	0	1	1	0	1		Producer B	1	0	1	1	0	1
					1	0	1	1	1	2		Producer B	0	1	1	1	1	2
					0	0	0	2	1	3		Producer B	0	0	0	2	1	3
					0	0	0	2	1	3		Producer B	0	0	0	2	1	3
					0	0	0	1	0	1		Producer B	0	0	0	1	0	1
					1	0	1	1	2	3		Producer B	0	0	0	1	2	3
					1	0	1	1	0	1		Producer B	0	0	0	1	0	1
					0	0	0	1	0	1		Producer B	1	0	1	1	0	1
					1	1	2	1	0	1		Producer B	1	0	1	1	0	1
					1	0	1	1	1	2		Producer B	1	0	1	1	1	2
					0	0	0	1	1	2		Producer B	0	0	0	1	1	2
					1	0	1	0	1	1		Producer B	0	0	0	0	1	1
					1	0	1	1	0	1		Producer B	1	0	1	1	0	1
					1	0	1	1	0	1		Producer B	1	0	1	1	0	1
					1	1	2	1	0	1		Producer B	1	1	2	1	0	1
					0	1	1	1	0	1		Producer B				1	0	1
					0	0	0	1	1	2		Producer B				1	1	2
					0	0	0	1	1	2		Producer B				1	1	2
					1	0	1	1	1	2		Producer B				1	1	2
					1	0	1	2	0	2		Producer B				2	0	2
					1	0	1	1	1	2		Producer B				1	1	2
					1	0	1	3	0	3		Producer B				3	0	3
					0	0	0	0	0	0		Producer B				0	0	0
					1	0	1	1	0	1		Producer B				1	0	1
					0	0	0	1	0	1		Producer B				1	0	1
					1	1	2	1	0	1		Producer B				1	0	1
					1	0	1	1	0	1		Producer B				1	0	1
					1	0	1	0	1	1		Producer B				0	1	1
					2	0	2	1	1	2		Producer B				1	1	2
					1	1	2	1	1	2		Producer B				1	1	2
					1	1	2	1	1	2		Producer B				1	1	2
					0	0	0	1	1	2		Producer B				1	1	2
					0	2	2	2	1	3		Producer B				2	1	3
					0	0	0	2	1	3		Producer B				2	1	3
					0	0	0	2	1	3		Producer B				2	1	3
					2	1	3	2	2	4		Producer B				2	2	4
					1	0	1	3	1	4		Producer B				3	1	4
					1	1	2	1	0	1		Producer B				1	0	1
					0	1	1	1	0	1		Producer B				1	0	1
					0	1	1					Producer B
					1	1	2	1	0	1		Producer B				1	0	1
					0	1	1	1	0	1		Producer B				1	0	1
					1	1	2	1	1	2		Producer B				1	1	2
					1	1	2	0	0	0		Producer B				0	0	0
					1	0	1	1	0	1		Producer B				1	0	1
					1	0	1	1	1	2		Producer B				1	1	2
					1	1	2	2	1	3		Producer B				2	1	3
					1	1	2	2	1	3		Producer B				2	1	3
					1	0	1	0	0	0		Producer B				0	0	0
					1	0	1					Producer B
					0	0	0	1	0	1		Producer B				1	0	1
					1	1	2	1	1	2		Producer B				1	1	2
					1	0	1	2	0	2		Producer B				2	0	2
					1	1	2	1	1	2		Producer B				1	1	2
					1	0	1	1	1	2		Producer B				1	1	2
					1	1	2	1	1	2		Producer B				1	1	2
					1	0	1	1	2	3		Producer B				1	2	3
					1	1	2	2	3	5		Producer B				2	3	5
					1	1	2	1	1	2		Producer B				1	1	2
					1	0	1	2	0	2		Producer B				2	0	2
					1	0	1	2	1	3		Producer B				2	1	3
					1	1	2	2	1	3		Producer B				2	1	3
					1	0	1	2	2	4		Producer B				2	2	4
					1	0	1	1	1	2		Producer B				1	1	2
					1	0	1	1	1	2		Producer B				1	1	2
					1	0	1	1	1	2		Producer B				1	1	2
					1	0	1	1	1	2		Producer B				1	1	2
					1	1	2	2	1	3		Producer B				2	1	3
					1	0	1	1	1	2		Producer B				1	1	2
					2	0	2	2	0	2		Producer B				2	0	2
					1	0	1	1	1	2		Producer B				1	1	2
					1	0	1	2	3	5		Producer B				2	3	5
					1	0	1	2	3	5		Producer B				2	3	5
					1	0	1	0	0	0		Producer B				0	0	0
					1	0	1	0	0	0		Producer B				0	0	0
					1	0	1	0	1	1		Producer B				0	1	1
					1	0	1	1	0	1		Producer B				1	0	1
					1	0	1	0	1	1		Producer B				0	1	1
					0	0	0	1	0	1		Producer B				1	0	1
					0	0	0	1	0	1		Producer B				1	0	1
					0	0	0	1	0	1		Producer B				1	0	1
					1	0	1	1	0	1		Producer B				1	0	1
					1	1	2	1	0	1		Producer B				1	0	1
					1	1	2	1	0	1		Producer B				1	0	1
					1	1	2	1	1	2		Producer B				1	1	2
					1	0	1	1	1	2		Producer B				1	1	2
					0	0	0	1	1	2		Producer B				1	1	2
					0	0	0	2	1	3		Producer B				2	1	3
					1	1	2	1	0	1		Producer B				1	0	1
					1	0	1	1	0	1		Producer B				1	0	1
					1	0	1	1	1	2		Producer B				1	1	2
					1	0	1	2	0	2		Producer B				2	0	2
					1	0	1	0	0	0		Producer B				0	0	0
					1	1	2	1	0	1		Producer B				1	0	1
					0	0	0	1	1	2		Producer B				1	1	2
					1	0	1	2	0	2		Producer B				2	0	2
					1	1	2	2	1	3		Producer B				2	1	3
					1	1	2	0	0	0		Producer B				0	0	0
					0	0	0	0	0	0		Producer B				0	0	0
					2	0	2	1	0	1		Producer B				1	0	1
					1	0	1	1	1	2		Producer B				1	1	2
					1	0	1	2	1	3		Producer B				2	1	3
					1	0	1	0	0	0		Producer B				0	0	0
					1	1	2	1	0	1		Producer B				1	0	1
					0	0	0	0	1	1		Producer B				0	1	1
					1	0	1	1	0	1		Producer B				1	0	1
					0	0	0	0	1	1		Producer B				0	1	1
					1	1	2	0	0	0		Producer B				0	0	0
					0	0	0	0	0	0		Producer B				0	0	0
					0	1	1	0	0	0		Producer B				0	0	0
					1	0	1	0	0	0		Producer B				0	0	0
					0	0	0	1	0	1		Producer B				1	0	1
					0	0	0	1	0	1		Producer B				1	0	1
					1	0	1	1	0	1		Producer B				1	0	1
					0	0	0	1	0	1		Producer B				1	0	1
					1	0	1	2	0	2		Producer B				2	0	2
					0	0	0	1	1	2		Producer B				1	1	2
					1	0	1	1	0	1		Producer B				1	0	1
					1	0	1	1	0	1		Producer B				1	0	1
					1	1	2	1	1	2		Producer B				1	1	2
					2	1	3	1	1	2		Producer B				1	1	2
					1	0	1	2	1	3		Producer B				2	1	3
					2	1	3	0	0	0		Producer B				0	0	0
					2	1	3	0	0	0		Producer B				0	0	0
								0	0	0		Producer B				0	0	0
								0	0	0		Producer B				0	0	0
								1	0	1		Producer B				1	0	1
								0	1	1		Producer B				0	1	1
								1	0	1		Producer B				1	0	1
								1	0	1		Producer B				1	0	1
								1	0	1		Producer B				1	0	1
								1	1	2		Producer B				1	1	2
								0	0	0		Producer B				0	0	0
								0	0	0		Producer B				0	0	0
								0	0	0		Producer B				0	0	0
								0	0	0		Producer B				0	0	0
								0	0	0		Producer B				0	0	0
								0	0	0		Producer B				0	0	0
								0	1	1		Producer B				0	1	1
								1	0	1		Producer B				1	0	1
								1	0	1		Producer B				1	0	1
								1	0	1		Producer B				1	0	1
								1	1	2		Producer B				1	1	2
								1	0	1		Producer B				1	0	1
								1	0	1		Producer B				1	0	1
								0	0	0		Producer B				0	0	0
								0	0	0		Producer B				0	0	0
								0	0	0		Producer B				0	0	0
								0	0	0		Producer B				0	0	0
								0	1	1		Producer B				0	1	1
								0	0	0		Producer B				0	0	0
								0	0	0		Producer B				0	0	0
								1	0	1		Producer B				1	0	1
								1	0	1		Producer B				1	0	1
								0	1	1		Producer B				0	1	1
								1	1	2		Producer B				1	1	2
								1	1	2		Producer B				1	1	2
								1	0	1		Producer B				1	0	1
								1	0	1		Producer B				1	0	1
								1	0	1		Producer B				1	0	1
								0	1	1		Producer B				0	1	1
								0	2	2		Producer B				0	2	2
								0	0	0		Producer B				0	0	0
								1	0	1		Producer B				1	0	1
								1	0	1		Producer B				1	0	1
								1	0	1		Producer B				1	0	1
								1	0	1		Producer B				1	0	1
								1	0	1		Producer B				1	0	1
								1	1	2		Producer B				1	1	2
								0	0	0		Producer B				0	0	0
								0	0	0		Producer B				0	0	0
								0	0	0		Producer B				0	0	0
								0	0	0		Producer B				0	0	0
								1	0	1		Producer B				1	0	1
								1	0	1		Producer B				1	0	1
								1	0	1		Producer B				1	0	1
								1	1	2		Producer B				1	1	2
								1	1	2		Producer B				1	1	2
								1	0	1		Producer B				1	0	1
								1	0	1		Producer B				1	0	1
								0	0	0		Producer B				0	0	0
								0	0	0		Producer B				0	0	0
								0	0	0		Producer B				0	0	0
								1	0	1		Producer B				1	0	1
								1	0	1		Producer B				1	0	1
								0	0	0		Producer B				0	0	0
								1	0	1		Producer B				1	0	1
								1	0	1		Producer B				1	0	1
								1	1	2		Producer B				1	1	2
								0	0	0		Producer C	1	0	1	0	0	0
								1	0	1		Producer C	1	0	1	1	0	1
								0	0	0		Producer C	1	0	1	0	0	0
								1	0	1		Producer C	1	0	1	1	0	1
								1	1	2		Producer C	1	0	1	1	1	2
								1	0	1		Producer C	1	0	1	1	0	1
								0	0	0		Producer C	1	0	1	0	0	0
								0	0	0		Producer C	1	0	1	0	0	0
								1	0	1		Producer C	1	0	1	1	0	1
								0	0	0		Producer C	1	0	1	0	0	0
								0	1	1		Producer C	0	0	0	0	1	1
								1	0	1		Producer C	0	0	0	1	0	1
								0	0	0		Producer C	0	0	0	0	0	0
								0	0	0		Producer C	1	0	1	0	0	0
								0	0	0		Producer C	1	0	1	0	0	0
								0	0	0		Producer C	0	0	0	0	0	0
								1	0	1		Producer C	1	1	2	1	0	1
								1	1	2		Producer C	1	0	1	1	1	2
								1	0	1		Producer C	0	0	0	1	0	1
								0	0	0		Producer C	1	0	1	0	0	0
								1	1	2		Producer C	1	0	1	1	1	2
								2	2	4		Producer C	1	0	1	2	2	4
								2	2	4		Producer C	1	1	2	2	2	4
								1	0	1		Producer C	0	1	1	1	0	1
								0	1	1		Producer C	0	0	0	0	1	1
								1	0	1		Producer C	0	0	0	1	0	1
								1	0	1		Producer C	1	0	1	1	0	1
								1	1	2		Producer C	1	0	1	1	1	2
								1	0	1		Producer C	1	0	1	1	0	1
								1	0	1		Producer C	1	0	1	1	0	1
								0	0	0		Producer C	0	0	0	0	0	0
								1	0	1		Producer C	1	0	1	1	0	1
								0	1	1		Producer C	0	0	0	0	1	1
								1	1	2		Producer C	1	1	2	1	1	2
								1	0	1		Producer C	1	0	1	1	0	1
								1	0	1		Producer C	1	0	1	1	0	1
								1	0	1		Producer C	2	0	2	1	0	1
								1	0	1		Producer C	1	1	2	1	0	1
								1	0	1		Producer C	1	1	2	1	0	1
								2	1	3		Producer C	0	0	0	2	1	3
								2	1	3		Producer C	0	2	2	2	1	3
								2	1	3		Producer C	0	0	0	2	1	3
								0	0	0		Producer C	0	0	0	0	0	0
								1	0	1		Producer C	2	1	3	1	0	1
								1	1	2		Producer C	1	0	1	1	1	2
								1	1	2		Producer C	1	1	2	1	1	2
								2	1	3		Producer C	0	1	1	2	1	3
								2	1	3		Producer C	0	1	1	2	1	3
								1	0	1		Producer C	1	1	2	1	0	1
								1	1	2		Producer C	0	1	1	1	1	2
								2	3	5		Producer C	1	1	2	2	3	5
								1	1	2		Producer C	1	1	2	1	1	2
								1	1	2		Producer C	1	0	1	1	1	2
								0	0	0		Producer C	1	0	1	0	0	0
								2	1	3		Producer C	1	1	2	2	1	3
								0	0	0		Producer C	1	1	2	0	0	0
								1	0	1		Producer C	1	0	1	1	0	1
								1	0	1		Producer C	1	0	1	1	0	1
								1	2	3		Producer C	0	0	0	1	2	3
								0	0	0		Producer C	1	1	2	0	0	0
												Producer C	1	0	1
												Producer C	1	1	2
												Producer C	1	0	1
												Producer C	1	1	2
												Producer C	1	0	1
												Producer C	1	1	2
												Producer C	1	1	2
												Producer C	1	0	1
												Producer C	1	0	1
												Producer C	1	1	2
												Producer C	1	0	1
												Producer C	1	0	1
												Producer C	1	0	1
												Producer C	1	0	1
												Producer C	1	0	1
												Producer C	1	1	2
												Producer C	1	0	1
												Producer C	2	0	2
												Producer C	1	0	1
												Producer C	1	0	1
												Producer C	1	0	1
												Producer C	1	0	1
												Producer C	1	0	1
												Producer C	1	0	1
												Producer C	1	0	1
												Producer C	1	0	1
												Producer C	0	0	0
												Producer C	0	0	0
												Producer C	0	0	0
												Producer C	1	0	1
												Producer C	1	1	2
												Producer C	1	1	2
												Producer C	1	1	2
												Producer C	1	0	1
												Producer C	0	0	0
												Producer C	0	0	0
												Producer C	1	1	2
												Producer C	1	0	1
												Producer C	1	0	1
												Producer C	1	0	1
												Producer C	1	0	1
												Producer C	1	1	2
												Producer C	0	0	0
												Producer C	1	0	1
												Producer C	1	1	2
												Producer C	1	1	2
												Producer C	0	0	0
												Producer C	2	0	2
												Producer C	1	0	1
												Producer C	1	0	1
												Producer C	1	0	1
												Producer C	1	1	2
												Producer C	0	0	0
												Producer C	1	0	1
												Producer C	0	0	0
												Producer C	1	1	2
												Producer C	0	0	0
												Producer C	0	1	1
												Producer C	1	0	1
												Producer C	0	0	0
												Producer C	0	0	0
												Producer C	1	0	1
												Producer C	0	0	0
												Producer C	1	0	1
												Producer C	0	0	0
												Producer C	1	0	1
												Producer C	1	0	1
												Producer C	1	1	2
												Producer C	2	1	3
												Producer C	1	0	1
												Producer C	2	1	3
												Producer C	2	1	3
